# Supplementary material for: Pollination services to crops of watermelon (Citrullus lanatus) and green tomato (Physalis ixocarpa) in the coastal region of Jalisco, Mexico
Source: PLoS One. 2024 Jul 23;19(7):e0301402. doi: 10.1371/journal.pone.0301402 (PMC11265665; doi:10.1371/journal.pone.0301402)
Supplement: S1 Table — (XLSX) [file pone.0301402.s001.xlsx]

## Sheet: Hoja1
Family	Genus	Specie	Autor	January	February	March	April	May	June	July	August	September	Octuber	November	December	Tropical Dry Forest	Semi-deciduous forest	Aquatic vegetation	Riparian vegetation	Halophilic vegetation	Woody beach	Disturbed	Cultivated and escaped from crops
Marsileaceae	Marsilea	ancylopoda	A. Braun.	0	0	0	0	0	0	0	0	0	0	0	0	0	0	1	0	0	0	0	0
Polypodiaceae	Acrostichum	danaefolium	Langsd. & Fischer.	0	0	0	0	0	0	0	0	0	0	0	0	0	0	0	0	1	0	0	0
Polypodiaceae	Adiantum	lunulatum	N. L. Burman.	0	0	0	0	0	0	0	0	0	0	0	0	0	1	0	0	0	0	0	0
Polypodiaceae	Adiantum	princeps	Moore	0	0	0	0	0	0	0	0	0	0	0	0	0	1	0	0	0	0	0	0
Polypodiaceae	Adiantum	tricholepis	Fée.	0	0	0	0	0	0	0	0	0	0	0	0	0	1	0	0	0	0	0	0
Polypodiaceae	Adiantum	pumilum	Sw.	0	0	0	0	0	0	0	0	0	0	0	0	1	0	0	0	0	0	0	0
Polypodiaceae	Adiantum	tenerrimum	Mett. ex Kuhn.	0	0	0	0	0	0	0	0	0	0	0	0	1	0	0	0	0	0	0	0
Polypodiaceae	Cheilanthes	lozanii	(Maxon) R. & A. Tryon var seemannii (Hook) Mickel & Beitel.	0	0	0	0	0	0	0	0	0	0	0	0	1	0	0	0	0	0	0	0
Polypodiaceae	Cheilanthes	skinneri	(Hook) R & A. Tryon.	0	0	0	0	0	0	0	0	0	0	0	0	1	0	0	0	0	0	0	0
Polypodiaceae	Pityrogramma	calomelanos	(L.) Link.	0	0	0	0	0	0	0	0	0	0	0	0	1	0	0	0	0	0	0	0
Salviniaceae	Azolla	mexicana	K. Presl.	0	0	0	0	0	0	0	0	0	0	0	0	0	0	1	0	0	0	0	0
Schizaeaceae	Lygodium	venustum	Sw.	0	0	0	0	0	0	0	0	0	0	0	0	1	0	0	0	0	0	0	0
Selaginellaceae	Selaginella	pallescens	(K. Presl) Spring.	0	0	0	0	0	0	0	0	0	0	0	0	1	0	0	0	0	0	0	0
Selaginellaceae	Selaginella	sertata	Spring.	0	0	0	0	0	0	0	0	0	0	0	0	1	0	0	0	0	0	0	0
Acanthaceae	Blechum	bruwnei	Juss [B. pyramidatum (Lam.) Urb.].	1	1	1	1	0	0	1	0	1	1	1	1	1	1	0	0	0	0	0	0
Acanthaceae	Carlowrightia	arizonica	A. Gray.	0	0	1	0	0	0	0	0	0	1	0	1	1	0	0	0	0	0	1	0
Acanthaceae	Chileranthemum	lottiae	Daniel.	0	0	0	0	0	0	0	1	1	0	0	1	1	0	0	0	0	0	0	0
Acanthaceae	Dicliptera	resupinata	(Vahl) Juss.	1	1	1	1	0	0	0	0	1	1	0	1	1	1	0	0	0	0	0	0
Acanthaceae	Elytraria	imbricata	(Vahl) Pers.	0	0	1	1	0	0	0	1	0	1	0	0	1	0	0	0	0	0	1	0
Acanthaceae	Henrya	insularis	Nees ex Benth.	1	1	1	1	0	0	1	1	1	1	1	1	1	0	0	0	0	0	0	0
Acanthaceae	Holographis	anisophylla	Daniel.	0	0	1	0	0	0	0	0	0	0	0	0	1	0	0	0	0	0	0	0
Acanthaceae	Justicia	breviflora	(Nees) Rusby	1	0	0	0	0	0	0	0	1	1	1	1	1	0	0	0	0	0	0	0
Acanthaceae	Justicia	candicans	(Nees) L. Benson.	1	0	0	0	0	0	1	1	1	1	1	1	1	0	0	0	0	0	0	0
Acanthaceae	Justicia	caudata	A. Gray sens. Lat.	0	0	0	0	0	0	0	0	1	1	1	0	1	0	0	0	0	0	0	0
Acanthaceae	Justicia	ixtlania	Daniel [Ixtlania acicularis M. E. Jones].	1	1	1	0	0	0	0	0	0	0	0	0	0	1	0	1	0	0	0	0
Acanthaceae	Justicia	reflexiflora	Rich.	1	1	1	1	1	0	0	0	0	0	1	1	1	1	0	0	0	0	0	0
Acanthaceae	Justicia	sp nov.	Daniel 1	0	0	0	0	0	0	0	0	0	0	0	1	0	1	0	0	0	0	0	0
Acanthaceae	Justicia	sp nov.	Daniel 2.	0	0	0	0	0	0	1	0	0	0	0	0	1	0	0	0	0	0	0	0
Acanthaceae	Justicia	sp nov.	Daniel 3	0	0	0	0	0	0	0	0	0	0	1	0	0	1	0	0	0	0	0	0
Acanthaceae	Mexacanthus	mcvaughii	Daniel.	0	0	1	1	0	0	0	0	0	0	0	0	0	1	0	0	0	0	0	0
Acanthaceae	Pseuderanthemum	alatum	(Neess) Radlk.	0	0	0	0	0	0	0	1	1	1	1	0	0	1	0	0	0	0	0	0
Acanthaceae	Ruellia	foetida	Willd. [R. albiflora Fern.].	1	1	1	0	0	0	0	0	0	1	1	1	1	0	0	0	0	0	0	0
Acanthaceae	Ruellia	hookeriana	(Nees) Hemsl.	0	0	0	0	0	0	1	1	1	1	1	0	1	0	0	0	0	0	0	0
Acanthaceae	Ruellia	intermedia	Leonard [R. pilosa Pav.].	0	0	0	0	0	0	1	1	1	1	1	0	1	0	0	0	0	0	0	0
Acanthaceae	Ruellia	inundata	H. B. K.	1	1	1	1	1	0	0	0	0	1	1	1	1	0	0	0	0	0	0	0
Acanthaceae	Siphonoglossa	mexicana	Hilsenbeck.	1	1	1	0	0	0	0	0	0	1	1	1	1	0	0	0	0	0	0	0
Acanthaceae	Staurogyne	agrestis	Leonard.	0	0	1	1	1	0	0	0	0	0	0	0	0	1	0	1	0	0	0	0
Acanthaceae	Stenandrium	pedunculatum	(Donn. Sm.) Leonard.	0	0	0	0	0	1	1	1	0	0	0	0	0	1	0	0	0	0	0	0
Acanthaceae	Tetramerium	diffusum	Rose.	1	1	1	0	0	0	0	0	0	0	0	1	1	0	0	0	0	0	0	0
Acanthaceae	Tetramerium	glandulosum	Oerst.	1	1	1	1	1	0	0	0	0	0	0	0	1	1	0	0	0	0	0	0
Acanthaceae	Tetramerium	nervosum	Nees ex Benth	1	1	1	1	1	0	0	0	0	0	0	0	1	0	0	0	0	0	0	0
Acanthaceae	Tetramerium	tenuissimum	Rose	1	1	1	1	1	0	0	0	0	1	1	1	1	0	0	0	0	0	0	0
Achatocarpaceae	Achatocarpus	gracilis	H. Walt.	0	0	0	0	0	1	1	0	0	0	0	0	1	0	0	0	0	0	0	0
Aizoaceae	Glinus	radiatus	(R. & P.) Rohrb	1	0	0	0	0	0	0	0	0	0	0	0	0	0	0	0	0	0	1	0
Aizoaceae	Mollugo	verticillata	L	1	0	1	0	0	1	1	1	1	1	1	1	0	0	0	0	0	0	1	0
Aizoaceae	Sesuvium	verrucosum	Raf	0	1	1	0	1	0	0	0	0	1	1	1	0	0	0	0	1	0	0	0
Aizoaceae	Trianthema	portulacastrum	L	1	1	1	0	0	1	1	1	1	1	1	1	0	0	0	0	0	0	1	0
Amaranthaceae	Achyranthes	aspera	L	1	1	1	0	1	1	1	1	1	1	1	0	0	0	0	0	0	0	1	0
Amaranthaceae	Alternanthera	caracasana	H. B. K.	0	0	0	0	0	0	0	1	0	0	0	0	0	0	0	0	0	0	1	0
Amaranthaceae	Alternanthera	cf. pycnantha	(Benth.) Standl.	1	1	0	0	0	0	0	0	0	0	1	1	1	0	0	0	0	0	0	0
Amaranthaceae	Amaranthus	palmeri	S. Wats.	0	0	0	0	0	0	0	1	0	0	0	0	0	0	0	0	0	0	1	0
Amaranthaceae	Amaranthus	retroflexus	L	0	0	0	0	0	0	0	1	0	0	0	0	0	0	0	0	0	0	1	0
Amaranthaceae	Amaranthus	spinosus	L	0	0	0	0	0	0	1	0	0	0	0	0	0	0	0	0	0	0	1	0
Amaranthaceae	Amaranthus	venulosus	S. Wats.	0	0	0	0	0	0	0	1	0	0	0	0	0	0	0	0	0	0	1	0
Amaranthaceae	Chamissoa	altissima	(Jacq.)	1	1	0	0	0	0	0	0	0	0	1	1	0	1	0	0	0	0	1	0
Amaranthaceae	Froelichia	interrupta	(L.) Moq [forma occidental]	1	0	0	0	0	0	0	0	0	1	1	1	1	0	0	0	0	0	1	0
Amaranthaceae	Gomphrena	decumbens	Jacq.	0	0	0	0	0	0	0	1	1	1	1	1	1	0	0	0	0	0	1	0
Amaranthaceae	Gomphrena	nitida	Rothb	0	0	0	0	0	0	0	0	0	0	1	0	1	0	0	0	0	0	1	0
Amaranthaceae	Gomphrena	sonorae	Torr	0	0	0	0	0	0	0	0	0	0	1	0	1	0	0	0	0	0	1	0
Amaranthaceae	Iresine	calea	(Ibañez) Standl.	0	0	0	0	1	0	0	0	0	0	0	0	0	1	0	0	0	0	0	0
Amaranthaceae	Iresine	interrupta	Benth.	1	1	1	1	0	0	0	0	0	0	1	1	1	1	0	0	0	0	0	0
Amaranthaceae	Iresine	pacifica	Standl.	1	1	1	0	0	0	0	0	0	0	0	0	1	0	0	0	0	0	0	0
Amaranthaceae	Lagrezia	monosperma	(Rose) Standl.	1	0	0	0	0	0	0	0	0	0	1	1	1	0	0	0	0	0	0	0
Anacardiaceae	Astronium	graveolens	Jacq.	0	0	0	1	1	1	0	0	0	0	0	0	0	1	0	0	0	0	0	0
Anacardiaceae	Comocladia	engleriana	Loes	1	1	0	0	0	0	0	0	0	0	0	0	1	0	0	0	0	0	0	0
Anacardiaceae	Cyrtocarpa	sp nov.	J. D. Mithc & Daly	0	0	0	0	0	0	0	0	0	0	1	0	1	0	0	0	0	0	0	0
Anacardiaceae	Spondias	purpurea	L.	1	1	1	1	1	0	0	0	0	0	0	0	1	0	0	0	0	0	0	0
Annonaceae	Annona	glabra	L.	0	0	0	1	1	1	0	0	0	0	0	0	0	0	1	0	1	0	0	0
Annonaceae	Annona	muricata	L.	0	0	0	0	1	0	0	0	0	0	0	0	0	0	0	0	0	0	0	1
Annonaceae	Annona	palmeri	Sanfford.	0	0	0	0	0	0	1	1	1	0	0	0	0	1	0	0	0	0	0	0
Annonaceae	Oxandra	lanceolata	(Sw.) Baill.	0	0	0	0	0	0	0	0	0	1	0	0	1	1	0	0	0	0	0	0
Annonaceae	Sapranthus	microcarpus	(J. D. Smith) R. E. Fries [S. borealis R. E. Fries]	0	0	0	0	1	1	1	1	1	0	0	0	1	1	0	0	0	0	0	0
Annonaceae	Sapranthus	violaceus	(Dunal) Safford [S. foetidus (Rose) Safford].	0	0	0	1	1	1	1	1	0	0	0	0	0	1	0	0	0	0	0	0
Apocynaceae	Alstonia	longifolia	(A. DC.) Pichon [Tonduzia longifolia (A. DC.)	1	1	0	0	0	0	0	0	0	1	1	1	1	0	0	0	0	0	0	0
Apocynaceae	Echites	turrigera	Woodson [E. yucatanensis Millsp. Ex Standl.]	0	0	0	0	1	1	1	1	0	0	0	0	0	1	0	0	0	0	0	0
Apocynaceae	Forsteronia	spicata	(Jacq.) G.F.W. Meyer	0	0	0	0	0	0	1	1	0	0	0	0	0	1	0	0	0	0	0	0
Apocynaceae	Laubertia	contorta	(Mart. & Gal.) Woods [L. pringlei (Greenm.) Woods.]	0	0	0	0	0	0	0	0	1	1	1	0	1	0	0	0	0	0	0	0
Apocynaceae	Mandevilla	subsagittata	(Ruiz & Pav.) Woods	0	0	0	0	0	0	0	0	0	1	0	0	0	1	0	0	0	0	0	0
Apocynaceae	Plumeria	rubra	L.	0	0	0	0	1	1	1	1	0	0	0	0	1	0	0	0	0	0	0	0
Apocynaceae	Prestonia	mexicana	A. DC.	0	1	0	0	0	0	0	1	1	1	0	0	0	1	0	0	0	0	0	0
Apocynaceae	Rauvolfia	tetraphylla	L.	1	1	1	0	0	1	0	0	0	1	1	1	1	0	0	0	0	0	1	0
Apocynaceae	Stemmadenia	donnell-smithii	(Rose ex Donn. Sm.) Woods. [S. cf. Grandiflora (Jacq.) Miers].	0	0	0	0	1	1	1	1	1	0	0	0	1	0	0	0	0	0	0	0
Apocynaceae	Tabernaemontana	amygdalifolia	Jackq.	0	0	0	1	1	1	1	1	0	0	0	0	1	0	0	0	0	0	0	0
Apocynaceae	Thevetia	ovata	(Cav.) A. D.C.	1	0	0	0	0	0	1	1	1	0	0	0	1	0	0	0	0	0	0	0
Araliaceae	Sciadodendron	exelsum	Griseb.	0	0	0	1	1	1	1	0	0	0	0	0	0	1	0	0	0	0	0	0
Aristolochiaceae	Aristolochia	foetida	H. B. K. [A. monticola Brendg.?]	0	0	0	0	0	0	1	1	0	0	0	0	1	1	0	0	0	0	0	0
Aristolochiaceae	Aristolochia	odoratissima	L.	0	0	0	0	0	0	0	0	0	0	1	0	0	1	0	0	0	0	1	0
Aristolochiaceae	Aristolochia	taliscana	Hook & Arn.	1	0	0	0	0	0	1	0	0	0	0	1	1	0	0	0	0	0	0	0
Aristolochiaceae	Aristolochia	sp. 1	[aff. A. variifolia Duchr.]	0	0	0	0	0	0	0	0	0	1	0	0	1	0	0	0	0	0	0	0
Aristolochiaceae	Aristolochia	sp. 2		0	0	0	0	0	0	0	0	0	1	0	0	1	0	0	0	0	0	0	0
Asclepiadaceae	Asclepias	curassavica	L.	0	0	0	0	0	1	1	1	1	1	1	0	0	0	0	1	0	0	1	0
Asclepiadaceae	Blepharodon	mucronatum	(Schlecht.) Decne. In DC.	0	0	0	0	0	0	0	0	1	0	0	0	1	0	0	0	0	0	1	0
Asclepiadaceae	Cynanchum	foetidum	(Cav.) H. B. K. vel sp. Aff.	0	0	0	0	0	0	0	0	1	1	0	0	1	0	0	0	0	0	0	0
Asclepiadaceae	Gonolobus	barbatus	H. B. K.	0	0	0	0	0	1	1	1	0	0	0	0	1	0	0	0	0	0	0	0
Asclepiadaceae	Macroscepis	sp. nov		0	0	0	0	0	0	0	0	0	1	0	0	0	1	0	0	0	0	0	0
Asclepiadaceae	Marsdenia	astephanoides	(A. Gray) Woods.	0	0	0	0	0	1	1	1	1	0	0	0	1	0	0	0	0	0	0	0
Asclepiadaceae	Marsdenia	blepharodes	Standl. & Steyerm.	0	0	0	0	0	0	1	0	0	0	0	0	1	0	0	0	0	0	0	0
Asclepiadaceae	Marsdenia	callosa	Juárez-Jaimes & W. D. Stevens [M. aff. Edulis S. Wats.].	0	0	0	0	0	0	0	0	1	0	0	0	0	1	0	0	0	0	0	0
Asclepiadaceae	Marsdenia	lanata	(P. G. Wilson) W. D. Stevens	0	0	0	0	0	0	1	1	0	0	0	0	0	1	0	0	0	0	0	0
Asclepiadaceae	Marsdenia	trivurgulata	Bartlett.	0	0	0	0	0	0	0	1	0	0	1	0	1	0	0	0	0	0	0	0
Asclepiadaceae	Matelea	altatensis	(Brandg.) Woods.	0	0	0	0	0	0	0	1	0	0	0	0	1	0	0	0	0	0	0	0
Asclepiadaceae	Matelea	magallanesii	Lott.	0	0	0	0	0	0	0	1	1	1	0	0	1	0	0	0	0	0	0	0
Asclepiadaceae	Matelea	quirosii	(Standl.) Woods.	1	0	0	0	0	0	1	1	1	1	1	1	1	0	0	0	0	0	0	0
Asclepiadaceae	Matelea	sepicola	W. D. Stevens.	0	0	0	0	0	0	0	0	1	0	0	0	1	0	0	0	0	0	0	0
Asclepiadaceae	Matelea	sp. nov? aff. latifolium	Rose	0	0	0	0	0	0	0	0	1	1	1	0	1	0	0	0	0	0	0	0
Asclepiadaceae	Sarcostemma	clausum	(Jackq.) Schult.	1	1	1	1	0	0	0	1	1	1	1	1	0	1	0	1	0	0	0	0
Basellaceae	Anredera	vesicaria	(Lamarck) Gaertner [A. scandens (L.) Moq.]	0	0	0	0	0	0	0	0	0	0	1	1	0	0	0	0	0	0	1	0
Bataceae	Batis	maritima	L.	0	0	1	0	0	0	0	0	0	0	0	0	0	0	0	0	1	0	0	0
Begoniaceae	Begonia	palmeri	S. Wats. [B. uruapensis Sessé & Moc.]	0	0	0	0	0	0	0	1	1	0	0	0	1	0	0	0	0	0	0	0
Bignoniaceae	Adenocalymma	inundatum	Mart. ex DC.	0	0	0	0	0	1	1	1	1	1	0	0	1	1	0	0	0	0	0	0
Bignoniaceae	Arrabidaea	corallina	(Jacq.) Sandw.	0	0	0	0	0	0	0	0	0	0	0	0	0	1	0	0	0	0	0	0
Bignoniaceae	Arrabidaea	patellifera	(Schlecht.) Sandw.	0	0	0	0	0	0	0	0	0	0	0	0	0	1	0	0	0	0	0	0
Bignoniaceae	Arrabidaea	viscida	(Donn. Sm.) A. Gentry.	0	0	0	0	0	0	1	0	0	0	0	0	0	1	0	0	0	0	0	0
Bignoniaceae	Astianthus	viminalis	(H. B. K.) Baill.	0	0	1	1	1	1	0	0	0	0	0	0	0	0	0	1	0	0	0	0
Bignoniaceae	Clytostoma	binatum	(Thunb.) Sandw.	0	0	0	0	0	1	1	1	1	1	1	0	1	0	0	0	0	0	0	0
Bignoniaceae	Crescentia	alata	H. B. K.	0	0	0	0	0	0	1	1	0	0	0	0	1	0	0	0	0	0	0	0
Bignoniaceae	Cysdista	aequinoctialis	(L.) Miers.	0	0	0	0	0	0	1	0	0	0	0	0	1	0	0	0	0	0	0	0
Bignoniaceae	Cysdista	diversifolia	(H. B. K.) Miers.	0	0	0	0	0	0	1	1	1	1	0	0	0	1	0	0	0	0	0	0
Bignoniaceae	Melloa	quadrivalvis	(Jackq.) A. Gentry	0	0	0	0	0	0	1	1	0	0	0	0	1	1	0	0	0	0	0	0
Bignoniaceae	Pithecoctenium	crucigerum	(L.) A. gentry.	0	0	0	0	0	0	0	1	0	0	0	0	1	0	0	0	0	0	0	0
Bignoniaceae	Spathodea	campanulata	Beauv.	0	0	0	0	0	0	0	0	0	0	0	0	0	0	0	0	0	0	0	1
Bignoniaceae	Tabebuia	chrysantha	(Jacq.) Nicholson.	1	1	0	0	0	0	0	0	0	0	0	1	1	0	0	0	0	0	0	0
Bignoniaceae	Tabebuia	donnell-smithii	Rose	0	0	1	1	1	0	0	0	0	0	0	0	0	1	0	0	0	0	0	0
Bignoniaceae	Tabebuia	impetiginosa	(Mart.) Standl. [T. palmeri Rose].	1	1	0	1	0	0	0	0	0	0	1	1	1	0	0	0	0	0	0	0
Bignoniaceae	Tabebuia	rosea	(Bertol.) DC.	0	0	1	1	1	0	0	0	0	0	0	0	0	1	0	0	0	0	0	0
Bignoniaceae	Xylophragma	seemannianum	(Ktze.) Sandw.	0	0	0	0	1	1	1	0	0	0	0	0	1	0	0	0	0	0	0	0
Bixaceae	Bixa	orellana	L.	0	0	0	0	0	0	0	0	0	1	1	0	1	1	0	0	0	0	1	0
Bombacaceae	Ceiba	aesculifolia	(H. B. K.) Britt. & Baker.	1	1	1	1	1	0	0	0	0	0	0	0	1	0	0	0	0	0	0	0
Bombacaceae	Ceiba	grandiflora	Rose	1	0	0	0	0	0	0	0	0	0	1	1	1	0	0	0	0	0	0	0
Bombacaceae	Ceiba	pentandra	(L.) Gaertn.	1	0	1	0	0	0	0	0	0	0	0	1	0	1	0	0	0	0	0	0
Bombacaceae	Pseudobombax	ellipticum	(H. B. K) Dugand.	1	1	1	1	1	0	0	0	0	0	0	0	1	0	0	0	0	0	0	0
Boraginaceae	Bourreria	cf. purpusii	T. S. Brandg	0	0	1	0	0	0	0	1	0	1	0	0	1	0	0	0	0	0	0	0
Boraginaceae	Bourreria	rubra	Lott & J. S. Miller.	1	1	0	0	0	0	0	1	1	1	1	1	1	0	0	0	0	0	0	0
Boraginaceae	Cordia	alliodora	(Ruiz & Pav.) Oken.	0	0	0	0	0	0	0	0	0	1	1	0	1	1	0	0	0	0	0	0
Boraginaceae	Cordia	curassavica	(Jacq.) Roem. & Schult. [C. cylindrostachia (Ruiz & Pav.) Roem. & Schult.]	0	0	0	0	0	0	0	1	0	0	0	0	0	0	0	0	0	0	1	0
Boraginaceae	Cordia	dentata	Poir	1	0	0	0	1	1	1	1	0	0	0	0	1	1	0	0	0	0	1	0
Boraginaceae	Cordia	elaeagnoides	DC.	0	0	0	0	0	0	0	0	1	1	1	0	1	0	0	0	0	0	0	0
Boraginaceae	Cordia	gerascanthus	L.	1	1	1	1	0	0	0	0	0	0	0	0	1	1	0	0	0	0	0	0
Boraginaceae	Cordia	globosa	(Jacq.) H. B. K.	0	0	0	0	1	1	1	1	1	1	0	0	0	0	0	0	0	0	1	0
Boraginaceae	Cordia	inermis	(Mill.)I.M. Johnst.	0	0	0	0	0	0	1	1	0	0	0	0	0	0	0	0	0	0	1	0
Boraginaceae	Cordia	salvadorensis	Stand. [C. hintonii I. M. Johnst.].	0	0	0	0	0	0	0	1	1	1	1	0	0	1	0	0	0	0	1	0
Boraginaceae	Cordia	seleriana	Fern.	1	1	1	0	0	0	1	0	0	1	1	1	1	0	0	0	0	0	0	0
Boraginaceae	Cordia	sp. 1.		0	0	0	0	1	0	0	0	0	0	0	0	1	0	0	0	0	0	0	0
Boraginaceae	Cordia	sp. 2.		0	0	0	0	0	0	0	0	0	0	0	0	1	0	0	0	0	0	0	0
Boraginaceae	Heliotropium	angiospermum	Murray.	0	0	0	0	0	0	0	0	0	0	1	0	0	1	0	1	0	0	1	0
Boraginaceae	Heliotropium	curassavicum	L.	0	0	0	0	1	0	0	0	0	0	0	0	0	0	0	0	1	0	0	0
Boraginaceae	Heliotropium	indicum	L.	1	1	1	0	0	0	0	0	0	0	0	0	0	0	0	1	0	0	0	0
Boraginaceae	Heliotropium	procumbens	Mill.	1	1	1	1	1	0	0	0	0	0	0	0	0	0	0	1	0	0	1	0
Boraginaceae	Heliotropium	alternatum	Vahl.	0	0	0	0	0	0	1	0	0	0	0	0	1	0	0	0	0	0	1	0
Boraginaceae	Tournefortia	glabra	L.	0	0	0	0	0	0	1	1	0	0	0	0	1	0	0	0	0	0	0	0
Boraginaceae	Tournefortia	hartwegiana	Steud.	1	1	1	1	0	0	0	0	0	0	0	1	0	1	0	0	0	0	0	0
Boraginaceae	Tournefortia	hirsutissima	L.	0	0	1	1	1	0	0	0	0	0	0	0	0	1	0	0	0	0	0	0
Boraginaceae	Tournefortia	volubilis	L.	0	0	0	0	1	1	1	0	0	0	0	0	0	0	0	0	0	0	1	0
Burseraceae	Bursera	arborea	(Rose) Riley	0	0	0	0	0	0	0	0	0	0	0	0	0	1	0	0	0	0	0	0
Burseraceae	Bursera	denticulata	McVaugh & Rzed.	0	0	0	0	0	0	0	0	0	0	0	0	1	0	0	0	0	0	0	0
Burseraceae	Bursera	excelsa acutidens	(H. B. K.) Engl. var. acutidens (Sprague & riley) Mc Vaugh & Rzed.	0	0	0	0	0	1	1	1	0	0	0	0	1	0	0	0	0	0	0	0
Burseraceae	Bursera	excelsa favonialis	(H. B. K.) Engl. var. favononialis McVaugh & Rzed.	0	0	0	0	0	1	1	1	0	0	0	0	1	0	0	0	0	0	0	0
Burseraceae	Bursera	fagaroides	(H. B. K) Engl.	0	0	0	0	0	1	0	0	0	0	0	0	1	0	0	0	0	0	0	0
Burseraceae	Bursera	grandiflora	(Schlecht.) Engl.	1	0	0	0	0	0	0	0	0	0	0	0	1	0	0	0	0	0	0	0
Burseraceae	Bursera	heteresthes	Bullock.	0	0	0	0	0	1	1	0	0	0	0	0	1	0	0	0	0	0	0	0
Burseraceae	Bursera	instabilis	McVaugh & Rzed.	0	0	0	0	0	1	1	0	0	0	0	0	1	0	0	0	0	0	0	0
Burseraceae	Bursera	palaciosii	Rzed. & Calderón.	0	0	0	0	1	1	0	0	0	0	1	0	1	0	0	0	0	0	0	0
Burseraceae	Bursera		Rzed. & Calderón.	0	0	0	0	0	0	0	0	0	0	0	0	1	0	0	0	0	0	0	0
Cactaceae	Acanthocereus	occidentalis	Britt. & Rose.	0	0	1	0	0	0	0	0	0	0	0	0	1	0	0	0	0	0	0	0
Cactaceae	Cephalocereus	purpusii	Brithh. & Rose.	0	0	1	1	1	1	0	0	0	0	0	0	1	0	0	0	0	0	0	0
Cactaceae	Hylocereus	ocamponis	(Salm-Dyck) Britt. & Rose.	0	0	0	0	0	0	0	0	0	0	0	0	1	0	0	0	0	0	0	0
Cactaceae	Mammillaria	aff. collinsii	(Britt. & Rose) Orcutt [M. ortegae (Britt. & Rose) Orcutt].	0	0	0	0	1	0	0	0	0	0	0	0	1	0	0	0	0	0	0	0
Cactaceae	Mammillaria	beneckei	Ehrenb.	0	0	0	0	1	1	0	0	0	0	0	0	1	0	0	0	0	0	0	0
Cactaceae	Mammillaria	occidentalis	(Britt. & Rose) Boedeker.	0	0	0	0	1	1	1	1	0	0	0	0	1	0	0	0	0	0	0	0
Cactaceae	Melocactus	dawsonii	Bravo.	0	0	0	0	0	0	0	1	0	0	0	0	1	0	0	0	0	0	0	0
Cactaceae	Nopalea	karwinskiana	(Salm-Dyck) Schumann.	1	1	1	1	0	0	0	0	0	0	0	0	1	1	0	1	0	0	0	0
Cactaceae	Opuntia	exelsa	Sánchez-Mejorada.	0	0	0	0	0	1	1	0	0	0	0	0	1	0	0	0	0	0	0	0
Cactaceae	Opuntia	puberula	Pfeiffer.	0	0	1	1	1	0	0	0	0	0	0	0	1	0	0	0	0	0	0	0
Cactaceae	Pachycereus	pecten-aboriginum	Britt. & Rose.	1	1	1	0	0	0	0	0	0	0	0	0	1	0	0	0	0	0	0	0
Cactaceae	Peniocereus	cuixmalensis	Sánchez-Mejorada.	0	0	0	0	0	1	1	0	0	0	0	0	1	0	0	0	0	0	0	0
Cactaceae	Peniocereus	rosei	González-Ortega	0	0	0	0	0	1	1	0	0	0	0	0	1	0	0	0	0	0	0	0
Cactaceae	Selenicereus	vagans	(K. Brandg.) Britt. & Rose.	0	0	0	0	0	1	1	0	0	0	0	0	1	0	0	0	0	0	0	0
Cactaceae	Stenocereus	chrysocarpus	Sánchez-Mejorada.	0	0	0	0	0	0	0	1	0	0	0	0	1	0	0	0	0	0	0	0
Cactaceae	Stenocereus	fricii	Sánchez-Mejorada.	0	0	0	0	0	1	0	0	0	0	0	0	1	0	0	0	0	0	0	0
Cactaceae	Stenocereus	standleyi	(González-Ortega) Duxbaum.	0	0	0	0	0	1	0	0	0	0	0	0	1	0	0	0	0	0	0	0
Campanulaceae	Lobelia	cordifolia	Hook. & Arn.	1	1	1	1	1	0	0	0	0	0	0	0	0	0	0	1	0	0	0	0
Campanulaceae	Lobelia	xalapensis	H. B. K.	1	0	0	0	0	0	0	0	0	0	0	0	0	0	0	1	0	0	0	0
Capparaceae	Capparis	flexuosa	(L.) L.	0	0	0	0	1	1	0	0	0	0	0	0	1	0	0	0	0	0	0	0
Capparaceae	Capparis	frondosa	Jacq.	0	0	0	0	1	1	0	0	0	0	0	0	1	0	0	0	0	0	0	0
Capparaceae	Capparis	incana	H. B. K.	0	0	0	0	1	1	1	0	0	0	0	0	1	0	0	0	0	0	0	0
Capparaceae	Capparis	indica	(L.) Druce.	0	0	0	1	1	1	1	0	0	0	0	0	1	0	0	0	0	0	0	0
Capparaceae	Capparis	verrucosa	Jacq.	0	0	0	1	1	1	0	0	0	0	1	0	1	0	0	0	0	0	0	0
Capparaceae	Cleome	aculeata	L.	0	0	0	0	0	0	1	1	1	1	0	0	0	0	0	0	0	0	1	0
Capparaceae	Cleome	hemsleyana	(Bullock) Iltis	0	0	0	0	0	0	0	1	1	1	0	0	1	0	0	0	0	0	0	0
Capparaceae	Cleome	serrata	Jacq.	0	0	0	0	1	0	0	0	0	0	0	0	0	0	0	0	0	0	1	0
Capparaceae	Cleome	spinosa	Jacq.	0	1	1	0	0	0	0	0	0	0	0	0	0	0	0	0	0	0	1	0
Capparaceae	Cleome	viscosa	L.	1	1	0	0	0	1	1	1	1	1	1	1	1	0	0	0	0	0	1	0
Capparaceae	Crataeva	palmeri	Rose.	0	0	0	0	0	0	0	0	0	0	0	0	1	0	0	0	0	0	0	0
Capparaceae	Crataeva	tapia	L.	1	0	0	1	0	0	1	0	0	0	0	0	1	0	0	0	0	0	0	0
Capparaceae	Forchhammeria	pallida	Liebm.	1	1	0	0	0	0	0	0	0	0	0	1	1	0	0	0	0	0	0	0
Capparaceae	Forchhammeria	sessilifolia	Standl.	0	0	1	0	0	0	0	0	0	0	0	0	0	1	0	0	0	0	0	0
Capparaceae	Morisonia	americana	L.	0	0	0	0	1	0	0	0	0	0	0	0	1	0	0	0	0	0	0	0
Caricaceae	Jacaratia	mexicana	A. DC.	0	1	1	1	1	0	0	0	0	0	0	0	1	0	0	0	0	0	0	0
Caricaceae	Jarilla	heterophylla	(Cav.) Rusby.	0	0	0	0	0	0	1	0	0	0	0	0	0	1	0	0	0	0	0	0
Caryophyllaceae	Drymaria	villosa	Cham. & Schlecht. Subsp palustris (Cham. & Schlecht.) J. Duke.	1	1	1	0	0	0	0	0	0	0	0	0	0	0	0	1	0	0	0	0
Celastraceae	Crossopetalum	uragoga	(Jacq.) O. Ktze.	0	1	1	1	1	1	1	0	0	0	0	0	1	0	0	0	0	0	0	0
Celastraceae	Elaeodendron	trichotomum	(Turez.) Lundell.	0	1	1	1	0	0	0	0	0	0	0	0	1	0	0	0	0	0	0	0
Celastraceae	Schaefferia	lottiae	Lundell.	0	0	0	0	0	1	0	0	0	0	0	0	1	0	0	0	0	0	0	0
Chrysobalanaceae	Couepia	polyandra	(Kunth) Rose.	0	0	1	1	1	1	0	0	0	0	0	0	0	1	0	1	0	0	0	0
Cochlospermaceae	Amoreuxia	palmatifida	Moc. & Sessé ex DC.	0	0	0	0	0	0	0	0	0	1	0	0	0	0	0	0	0	1	0	0
Cochlospermaceae	Cochlospermum	vitifolium	(Willd.) Spreng.	1	1	1	1	0	0	0	0	0	0	0	0	1	0	0	0	0	0	1	0
Combretaceae	Combretum	fruticosum	(Loefl.) Stuntz.	1	0	0	0	0	1	0	1	0	0	0	1	1	0	0	0	0	0	0	0
Combretaceae	Combretum	laxum	Jacq. [C. mexicanum Humb. & Bonpl.].	1	1	1	0	0	0	0	0	0	0	0	0	0	1	0	0	0	0	0	0
Combretaceae	Combretum	sp. 1.		0	0	0	0	0	0	0	0	1	0	0	0	1	0	0	0	0	0	0	0
Combretaceae	Conocarpus	erecta	L.	0	0	1	0	0	0	0	0	0	0	0	0	0	0	0	0	1	0	0	0
Combretaceae	Laguncularia	racemosa	(L.) Gaertn. F.	0	0	0	0	1	1	1	1	0	0	0	0	0	0	0	0	1	0	0	0
Compositae (Asteraceae)	Ageratum	houstonianum	Mill.	0	0	1	1	1	1	1	1	0	0	0	0	0	0	0	0	0	0	1	0
Compositae (Asteraceae)	Baccharis	salicifolia	Pers.	0	0	0	0	0	0	0	1	0	0	0	0	0	0	0	0	0	0	1	0
Compositae (Asteraceae)	Baltimora	geminata	(Brandg.) Stuessy.	0	0	0	0	0	0	0	1	1	1	1	0	0	0	0	0	0	0	1	0
Compositae (Asteraceae)	Bidens	odorata	Cav.	0	0	0	0	0	0	0	0	1	0	0	0	0	0	0	0	0	0	1	0
Compositae (Asteraceae)	Bidens	pilosa	L. sens. Lat.	0	0	0	0	0	0	0	0	0	1	0	0	0	0	0	0	0	0	1	0
Compositae (Asteraceae)	Bidens	reptans	(L.) G. Don var. Urbanii (Greenm.) O.E. Schultz.	1	1	1	0	0	0	0	0	0	0	0	1	1	0	0	0	0	0	0	0
Compositae (Asteraceae)	Bidens	riparia	H. B. K. var. refracta (Brandg.) O. E. Schulz.	0	0	0	0	0	0	0	0	1	1	1	0	0	0	0	0	0	0	1	0
Compositae (Asteraceae)	Brickellia	coulteri	A. Gray var. megalodonta (Greenm.) McVaugh.	1	1	1	0	0	0	0	0	0	0	1	1	1	0	0	0	0	0	0	0
Compositae (Asteraceae)	Brickellia	diffusa	(Vahl) A. Gray.	1	0	0	0	0	0	0	0	0	0	0	0	0	1	0	0	0	0	0	0
Compositae (Asteraceae)	Conyza	apurensis	H. B. K.	0	0	0	0	1	1	1	1	0	0	0	0	0	0	0	0	0	0	1	0
Compositae (Asteraceae)	Decachaeta	haenkeana	DC.	1	1	0	0	0	0	0	0	0	1	1	1	1	0	0	0	0	0	0	0
Compositae (Asteraceae)	Eclipta	prostrata	(L.) Hassk. [E. alba (L.) Hassk.].	0	0	0	0	0	1	1	0	0	0	0	0	0	0	0	0	0	0	1	0
Compositae (Asteraceae)	Egletes	viscosa	(L.) Less.	0	0	1	1	1	1	1	0	0	0	0	0	0	0	1	0	1	0	1	0
Compositae (Asteraceae)	Elephantopus	spicatus	B. Juss. Ex Aubl. [Pseudelephantopus spicatus (Aubl.) Rohr].	0	0	0	0	1	0	0	0	0	0	0	0	0	0	0	0	0	0	1	0
Compositae (Asteraceae)	Eupatorium	haekeanum	DC. in DC.	0	0	0	0	0	0	0	0	0	0	1	0	0	1	0	0	0	0	0	0
Compositae (Asteraceae)	Eupatorium	odoratum	L.	1	0	0	0	0	0	0	0	0	0	1	1	1	0	0	0	0	0	0	0
Compositae (Asteraceae)	Eupatorium	quadrangulare	DC. in DC.	1	0	0	0	0	0	0	0	0	0	0	0	0	1	0	0	0	0	0	0
Compositae (Asteraceae)	Eupatorium	solidaginifolium	A. Gray var. palmeri [E. palmeri A. Gray var. palmeri]	0	0	0	0	0	0	0	0	0	1	0	0	1	1	0	0	0	0	0	0
Compositae (Asteraceae)	Eupatorium (Chromolaena)	collinum	DC.	0	0	0	0	0	0	0	0	0	1	1	1	0	1	0	0	0	0	0	0
Compositae (Asteraceae)	Eupatorium (Koanophyllon)	albicaule	Sch. Bip. ex Klatt.	0	0	0	1	1	1	1	0	0	0	0	0	1	1	0	0	0	0	0	0
Compositae (Asteraceae)	Fleischmannia	arguta	(H. B. K.) B.L. Rob.	1	1	1	1	0	0	0	0	0	0	0	0	1	1	0	0	0	0	0	0
Compositae (Asteraceae)	Gnaphalium	pensylvanicum	Willd. [Gamochaeta pensylvanica (Willd.) Cabrera]?	1	0	0	0	0	0	0	0	0	0	0	0	0	0	0	0	0	0	1	0
Compositae (Asteraceae)	Hofmeisteria	dissecta	(Hook. & Arn.) King & H. Rob	1	0	0	0	0	0	0	0	0	0	0	0	1	1	0	0	0	0	0	0
Compositae (Asteraceae)	Lagascea	aurea	Stuessy	0	0	0	0	0	0	0	0	0	0	1	0	0	1	0	0	0	0	0	0
Compositae (Asteraceae)	Lasianthaea	ceanothifolia	(Willd.) K. Becker var. verbenifolia (D.C.) K. Becker	0	0	0	0	0	0	0	0	1	1	1	0	1	0	0	0	0	0	0	0
Compositae (Asteraceae)	Liabum (Sinclairia)	caducifolium	B. L. Rob. & Bartlett.	0	0	0	0	0	0	0	0	0	1	1	0	1	0	0	0	0	0	0	0
Compositae (Asteraceae)	Melampodium	divaricatum	(Rich. in Pers.) DC. in DC.	1	0	0	0	0	0	0	0	0	0	1	1	0	0	0	0	0	0	1	0
Compositae (Asteraceae)	Melampodium	microcephalum	Less.	1	0	0	0	0	0	0	0	0	0	0	0	0	0	0	0	0	0	1	0
Compositae (Asteraceae)	Melampodium	tenellum	Hook. & Arn.	1	0	0	0	0	0	0	0	0	0	0	0	1	0	0	0	0	0	1	0
Compositae (Asteraceae)	Melanthera	nivea	(L.) Small	0	0	0	0	0	1	1	1	1	1	1	0	0	0	0	0	0	0	1	0
Compositae (Asteraceae)	Mikania	cordifolia	(L. F.) Willd.	0	0	0	1	1	1	0	0	0	0	0	0	0	1	0	0	0	0	1	0
Compositae (Asteraceae)	Milleria	quinqueflora	L.	0	0	0	0	0	0	0	0	1	1	1	0	0	0	0	0	0	0	1	0
Compositae (Asteraceae)	Otopappus	microcephalus	Blake	0	0	0	0	0	0	0	0	1	1	0	0	0	1	0	0	0	0	0	0
Compositae (Asteraceae)	Otopappus	tequilanus	(S. Wats.) B. L. Rob.	0	0	0	0	0	0	0	0	0	0	1	0	1	0	0	0	0	0	0	0
Compositae (Asteraceae)	Parthenium	hysterophorus	L	1	0	0	0	0	0	0	1	1	1	1	1	1	0	0	1	0	0	1	0
Compositae (Asteraceae)	Pectis	arenaria	Benth	1	1	1	1	0	0	1	1	1	1	1	1	0	0	0	0	1	1	0	0
Compositae (Asteraceae)	Pectis	exserta	McVaugh.	1	0	1	0	0	0	0	1	1	1	1	1	0	0	0	0	1	1	0	0
Compositae (Asteraceae)	Pectis	prostrata	Cav.	0	0	0	0	0	0	0	1	0	0	0	0	0	0	0	0	1	1	1	0
Compositae (Asteraceae)	Perityle	microglossa	Benth. Var. microglossa.	1	1	1	1	1	0	0	0	0	0	1	1	1	0	0	0	0	0	0	0
Compositae (Asteraceae)	Pluchea	salicifolia	(Mill.) Blake.	0	1	1	0	0	0	0	0	0	0	0	0	0	0	0	0	0	0	1	0
Compositae (Asteraceae)	Pluchea	symphytifolia	(Mill.) Gillis.	1	1	1	1	0	0	0	0	0	0	1	1	0	0	0	0	0	0	1	0
Compositae (Asteraceae)	Porophyllum	punctatum	(Mill.) Blake.	0	0	0	0	1	0	0	0	0	0	1	0	1	0	0	0	0	0	0	0
Compositae (Asteraceae)	Porophyllum	ruderale	(Jacq.) Cass. subsp. macrocephalum (DC.) R.R. John	0	0	0	0	0	0	0	0	0	1	1	0	1	0	0	0	0	0	0	0
Compositae (Asteraceae)	Pseudoconyza	viscosa	(Mill.) D´Arcy [P. lyrata (H. B. K.) Cuatrecasas].	1	1	1	1	1	0	0	0	0	0	0	0	0	0	0	0	0	0	1	0
Compositae (Asteraceae)	Sclerocarpus	divaricatus	(Benth.) Benth. & Hook f. ex Hemsl.	0	0	0	0	0	0	0	1	1	1	1	0	1	0	0	0	0	0	1	0
Compositae (Asteraceae)	Simsia	amplexicaulis	(Cav.) Pers.	1	0	0	0	0	0	0	0	0	0	0	0	0	0	0	0	0	0	1	0
Compositae (Asteraceae)	Spilanthes	alba	L´Hér.	1	0	0	0	0	0	0	0	0	0	0	0	0	0	0	0	0	0	1	0
Compositae (Asteraceae)	Spilanthes	oppositifolia	(Lam.) D´Arcy	0	0	0	0	1	0	0	0	0	0	0	0	0	0	0	0	0	0	1	0
Compositae (Asteraceae)	Synedrella	nodiflora	(L.) Gaertn.	1	1	1	1	1	0	0	0	0	0	1	1	0	0	0	0	0	0	0	0
Compositae (Asteraceae)	Tithonia	rotundifolia	(Mill.) Blake.	0	0	0	0	0	0	0	0	1	1	1	0	0	0	0	0	0	0	1	0
Compositae (Asteraceae)	Tridax	dubia	Rose.	1	0	0	0	0	0	0	0	0	0	1	1	0	1	0	1	0	0	1	0
Compositae (Asteraceae)	Tridax	procumbens	L.	1	1	1	0	0	0	0	0	1	1	1	1	0	0	0	0	0	0	1	0
Compositae (Asteraceae)	Trixis	pterocaulis	B. L. Rob. & Greenm.	1	1	1	1	1	0	0	0	0	1	1	1	1	0	0	0	0	0	0	0
Compositae (Asteraceae)	Verbesina	lottiana	Turner & Olsen.	1	1	1	0	0	0	0	0	0	1	1	1	1	0	0	0	0	0	0	0
Compositae (Asteraceae)	Vernonia	triflosculosa	H. B. K. subsp. triflosculosa	1	1	1	0	0	0	0	0	0	0	0	0	1	1	0	0	0	0	0	0
Compositae (Asteraceae)	Wedelia	acapulcensis	H. B. K. [Wedelia strigosa Hook. & Arn.]	0	0	0	0	0	1	0	0	0	0	0	0	0	0	0	0	1	1	0	0
Compositae (Asteraceae)	Wedelia	fertilis	McVaugh.	0	0	0	0	0	0	0	0	1	1	0	0	1	0	0	0	0	0	1	0
Compositae (Asteraceae)	Wedelia	vexata	Strother	0	0	0	0	0	0	0	0	0	0	1	0	1	0	0	0	0	0	0	0
Compositae (Asteraceae)	Zinnia	bicolor	(DC.) Hemsl.	0	0	0	0	0	0	0	0	0	0	0	1	1	0	0	0	0	0	1	0
Compositae (Asteraceae)	Zinnia	flavicoma	(DC.) Olorode & Torres.	0	0	0	0	0	0	0	0	0	1	0	0	1	0	0	0	0	0	0	0
Compositae (Asteraceae)	Zinnia	maritima	H. B. K.	1	1	1	0	0	0	0	0	0	1	1	1	1	0	0	0	1	1	1	0
Compositae (Asteraceae)	Zinnia	purpusii	Brandg.	0	0	0	0	0	0	0	0	1	0	0	0	1	0	0	0	0	0	1	0
Connaraceae	Rourea	glabra	H. B. K. var. glabra.	0	0	0	0	1	1	1	1	1	0	0	0	1	0	0	0	0	0	0	0
Convolvulaceae	Bonamia	mexicana	McDonald [Calycobolus sp.].	0	0	0	0	0	0	0	0	0	1	1	0	1	0	0	0	0	0	0	0
Convolvulaceae	Cressa	truxillensis	H. B. K.	0	0	0	0	0	0	0	0	0	0	1	0	0	0	0	0	1	1	0	0
Convolvulaceae	Cuscuta	sp. 1.		1	1	1	1	1	0	0	0	0	0	0	0	0	1	0	1	0	0	1	0
Convolvulaceae	Cuscuta	sp. 2.		0	0	1	0	0	0	0	0	0	0	0	0	0	1	0	1	0	0	1	0
Convolvulaceae	Evolvulus	aff. tenuis	Mart. Ex Choisy.	0	0	0	0	0	0	0	0	0	1	0	1	1	0	0	0	0	0	0	0
Convolvulaceae	Evolvulus	alsinoides	L.	0	0	0	0	0	0	0	0	1	1	0	0	1	0	0	0	0	0	1	0
Convolvulaceae	Evolvulus	cardiophyllus	Schlecht.	1	0	0	0	0	0	0	0	1	1	1	1	1	0	0	0	0	0	0	0
Convolvulaceae	Ipomoea	alba	L.	1	1	1	0	0	0	0	0	0	1	1	1	0	1	0	0	0	0	1	0
Convolvulaceae	Ipomoea	ampullacea	Fern.	1	1	1	0	0	0	0	0	0	1	1	1	0	1	0	0	0	0	0	0
Convolvulaceae	Ipomoea	cf. batatas	L.	0	0	0	0	0	0	0	0	0	0	0	0	0	0	0	0	0	0	1	0
Convolvulaceae	Ipomoea	batatoides	Choisy.	0	0	0	0	0	0	0	1	0	0	0	0	0	1	0	0	0	0	0	0
Convolvulaceae	Ipomoea	bombycina	(Choisy) Benth. & Hook.	1	1	0	0	0	0	0	0	0	0	1	1	1	0	0	0	0	0	0	0
Convolvulaceae	Ipomoea	bracteata	Cav. [Exogonium bracteatum (Cav.) Choisy].	1	1	1	0	0	0	0	0	0	0	0	0	1	0	0	0	0	0	0	0
Convolvulaceae	Ipomoea	chamelana	McDonald.	1	1	0	0	0	0	0	1	1	1	1	1	1	0	0	0	0	0	0	0
Convolvulaceae	Ipomoea	clavata	(G. Don) v. Ooststr.	1	0	0	0	0	0	0	0	0	1	1	1	0	0	0	0	0	0	1	0
Convolvulaceae	Ipomoea	crinicalyx	Moore.	1	0	0	0	0	0	0	0	0	0	0	0	0	1	0	0	0	0	0	0
Convolvulaceae	Ipomoea	hererifolia	L. [Quamoclit coccinea (L.) Moench. var. hederifolia (L.) House].	1	1	1	0	0	0	0	0	0	1	1	1	0	0	0	0	0	0	1	0
Convolvulaceae	Ipomoea	imperati	(Vahl) Griseb.	0	0	0	0	0	1	0	0	0	0	0	0	0	0	0	0	1	1	0	0
Convolvulaceae	Ipomoea	aff. laeta	A. Gray	0	0	0	0	0	0	0	0	0	1	0	0	1	0	0	0	0	0	0	0
Convolvulaceae	Ipomoea	lottiae	McDonald.	0	0	0	0	0	0	0	1	1	0	0	0	1	0	0	0	0	0	0	0
Convolvulaceae	Ipomoea	meyeri	(Spreng.) Don.	1	0	0	0	0	0	0	0	0	0	1	1	0	1	0	0	0	0	0	0
Convolvulaceae	Ipomoea	cf. Microsticta	Hallier f.	0	0	0	0	0	0	0	0	1	0	0	0	0	1	0	0	0	0	0	0
Convolvulaceae	Ipomoea	minutiflora	(Mart. & Gal.) House.	0	0	0	0	0	0	0	0	0	1	1	0	0	0	0	0	0	0	1	0
Convolvulaceae	Ipomoea	muricata	Cav.	0	0	1	0	0	0	0	0	0	0	0	0	1	0	0	0	0	0	0	0
Convolvulaceae	Ipomoea	neei	(Spr.) O´Donell.	1	1	1	0	0	0	0	0	0	0	0	0	0	1	0	0	0	0	0	0
Convolvulaceae	Ipomoea	nil	(L.) Roth.	0	0	0	0	0	0	0	0	1	1	1	0	0	0	0	0	0	0	1	0
Convolvulaceae	Ipomoea	pedicellaris	Benth.	0	0	0	0	0	0	0	0	0	1	1	0	1	1	0	0	0	0	0	0
Convolvulaceae	Ipomoea	pes-caprae	(L.) Sweet.	0	0	0	0	0	0	0	0	0	0	1	0	0	0	0	0	1	1	0	0
Convolvulaceae	Ipomoea	quamoclit	L.	1	1	1	0	0	0	0	0	0	0	1	1	1	0	0	0	0	0	1	0
Convolvulaceae	Ipomoea	trifida	(H. B. K.) G. Don.	1	1	1	0	0	0	0	0	0	1	1	1	0	0	0	0	0	0	1	0
Convolvulaceae	Ipomoea	triloba	L.	0	0	0	0	0	0	0	0	0	0	1	0	0	0	0	0	0	0	1	0
Convolvulaceae	Ipomoea	wolcottiana	Rose.	1	1	1	0	0	0	0	0	0	0	0	0	1	0	0	0	0	0	1	0
Convolvulaceae	Ipomoea	wrightii	A. Gray.	0	0	0	0	0	0	0	0	0	1	0	0	1	0	0	0	0	0	0	0
Convolvulaceae	Jacquemontia	nodiflora	(Desr.) G. Don.	0	0	0	0	0	0	0	0	0	1	1	1	0	0	0	0	0	0	1	0
Convolvulaceae	Jacquemontia	pentantha	(Jacq.) g. Don.	1	1	1	1	1	0	0	0	0	0	1	1	0	0	0	0	0	0	1	0
Convolvulaceae	Jacquemontia	tamnifolia	(L.) Griseb.	0	0	0	0	0	0	0	0	0	1	0	0	0	0	0	0	0	0	1	0
Convolvulaceae	Merremia	aegyptia	(L.) Urb.	0	0	0	0	0	0	0	0	0	1	1	0	0	0	0	0	0	0	1	0
Convolvulaceae	Merremia	quinquefolia	(L.) Hallier f.	1	1	1	1	0	0	0	1	1	1	1	1	0	0	0	0	0	0	1	0
Convolvulaceae	Merremia	umbellata	(L.) Hallier f.	1	1	1	1	1	0	0	0	0	0	0	0	0	1	0	0	0	0	1	0
Convolvulaceae	Operculina	pteripes	(G. Don) O´Donell.	0	0	0	0	0	0	0	1	1	1	1	0	0	0	0	0	0	0	1	0
Crassulaceae	Sedum	hintonii	R. T. Clausen	0	0	0	0	0	0	0	0	0	0	1	0	1	0	0	0	0	0	0	0
Cruciferae (Brassicaceae)	Rorippa	teres	(Michx.) Stuckey var. rollinsii Stuckey	0	0	1	0	1	0	0	0	0	0	0	0	0	0	0	1	0	0	0	0
Cucurbitaceae	Cayaponia	attenuata	(Hook. & Arn.) Cogn. in DC.	1	0	0	0	0	0	0	0	0	1	1	1	0	1	0	0	0	0	0	0
Cucurbitaceae	Chalema	synanthera	Dieterle.	0	0	0	0	0	0	1	1	1	1	1	1	1	0	0	0	0	0	0	0
Cucurbitaceae	Cucumis	anguria	L.	1	1	1	1	0	0	0	0	0	1	1	1	0	0	0	0	0	0	1	0
Cucurbitaceae	Cucumis	dipsaceus	Ehrenb.	1	1	1	1	1	0	0	1	1	1	1	1	0	0	0	0	0	0	1	0
Cucurbitaceae	Cucumis	melo	L. var. dudaim (L.) Dunal.	0	0	0	0	1	0	0	0	0	0	1	0	0	0	0	0	0	0	1	0
Cucurbitaceae	Cucurbita	argyrosperma sororia	(L. h. Bailey) Merrick & Bates.	0	0	0	0	0	0	0	0	1	1	1	0	1	0	0	0	0	0	0	0
Cucurbitaceae	Cucurbita	moschata	(Duch.) Poiret.	0	0	0	0	0	0	0	1	0	0	0	0	0	0	0	0	0	0	0	1
Cucurbitaceae	Cyclathera	dissecta	(T. & G.) Arnott.	0	0	0	0	0	0	0	0	0	1	0	0	0	1	0	0	0	0	0	0
Cucurbitaceae	Cyclathera	multifoliola	Cogn. [C. "mulifoliolata"]	1	1	1	0	0	0	0	0	1	1	1	1	0	1	0	0	0	0	0	0
Cucurbitaceae	Dieterlea	fusiformis	Lott [Ibervillea fusiformis (Lott) Kearns].	0	0	0	0	0	0	1	0	0	0	0	0	1	0	0	0	0	0	0	0
Cucurbitaceae	Doyerea	emetocathartica	Gros.	1	1	1	1	0	0	0	0	0	0	0	1	1	0	0	0	0	0	0	0
Cucurbitaceae	Echinopepon	paniculatus	(Cogn.) Dieterle	0	0	0	0	0	0	0	0	0	1	0	0	1	0	0	0	0	0	0	0
Cucurbitaceae	Echinopepon	racemosus	(Steud.) C. Jeffrey [E. horridus Naud.].	0	0	0	0	0	0	0	0	0	1	1	0	1	0	0	0	0	0	0	0
Cucurbitaceae	Luffa	cylindrica	(L.) Roem [L. aegyptiaca Miller].	1	0	0	0	0	0	0	0	0	1	1	1	0	0	0	0	0	0	1	1
Cucurbitaceae	Luffa	quinquefida	(Hook. & Arn.) Seemann [L. operculata (L.) Cogn.].	0	0	0	0	0	0	0	0	0	1	1	1	0	0	0	0	0	0	1	0
Cucurbitaceae	Melothria	pendula	L.	1	1	1	1	0	0	0	0	1	1	1	1	1	1	0	0	0	0	1	0
Cucurbitaceae	Momordica	charantia	L.	1	1	1	0	0	0	0	0	1	1	1	1	1	0	0	0	0	0	1	0
Cucurbitaceae	Polyclathra	albiflora	(Cogn.) Jeffrey.	0	0	0	0	0	0	0	0	0	1	0	0	1	0	0	0	0	0	0	0
Cucurbitaceae	Rytidostylis	gracilis	Hook. & Arn.	0	0	0	0	0	0	0	0	0	1	0	0	0	1	0	0	0	0	0	0
Cucurbitaceae	Schizocarpum	longisepalum	Jeffrey.	0	0	0	0	0	0	0	0	0	1	1	0	1	0	0	0	0	0	0	0
Cucurbitaceae	Sechiopsis	tetraptera	Dieterle.	1	0	0	0	0	0	0	0	0	1	1	1	1	0	0	0	0	0	0	0
Cucurbitaceae	Sicyos	barbatus	(H. Gentry) C. Jeffrey.	0	0	0	0	0	0	0	0	1	0	0	0	0	1	0	0	0	0	1	0
Cucurbitaceae	Sicyos	microphyllus	H. B. K.	0	0	0	0	0	0	0	0	0	1	1	0	1	0	0	0	0	0	0	0
Dilleniaceae	Tetracera	portobellensis	Beurl. [T. sessiliflora Triana & Planch.?]	0	0	0	0	0	0	0	0	0	1	1	0	0	0	0	1	0	0	0	0
Ebenaceae	Diospyros	aequoris	Standl.	0	0	0	0	0	0	0	0	0	0	0	0	1	0	0	0	0	0	0	0
Ebenaceae	Diospyros	sp. aff. roseii	Standl.	0	0	0	0	0	0	0	0	0	0	0	0	0	1	0	0	0	0	0	0
Erythroxylaceae	Erythroxylum	havanense	Jacq.	0	0	0	0	0	1	1	0	0	0	0	0	1	0	0	0	0	0	0	0
Erythroxylaceae	Erythroxylum	mexicanum	H. B. K.	0	0	0	1	0	0	0	0	0	0	0	0	1	0	0	0	0	0	0	0
Erythroxylaceae	Erythroxylum	rotundifolium	Lunan sens. lat. [E. compactum Rose].	0	0	0	0	0	1	1	1	1	1	0	0	1	0	0	0	0	0	0	0
Euphorbiaceae	Acalypha	alopecuroidea	Jacq.	0	0	0	0	0	0	0	1	1	0	0	0	1	0	0	0	0	0	1	0
Euphorbiaceae	Acalypha	brachyclada	Muell. Arg.	0	0	0	0	1	0	0	0	0	0	0	0	1	0	0	0	0	0	0	0
Euphorbiaceae	Acalypha	cincta	Muell. Arg.	0	0	0	0	0	0	1	0	0	0	0	1	1	1	0	0	0	0	0	0
Euphorbiaceae	Acalypha	gigantesca	McVaugh.	0	0	0	0	0	0	0	1	0	0	0	0	0	1	0	0	0	0	0	0
Euphorbiaceae	Acalypha	langiana	Muell. Arg.	0	0	0	0	1	0	1	1	0	1	0	0	1	0	0	0	0	0	0	0
Euphorbiaceae	Acalypha	microphylla	Kl. var. interior Mc Vaugh.	1	0	0	1	0	0	0	1	0	0	1	0	1	0	0	0	0	1	1	0
Euphorbiaceae	Acalypha	multiflora	(Standl.) A. Radcliffe-Sm. [A. filipes (S. Wats.) McVaugh].	1	0	0	0	0	0	0	1	0	0	0	0	1	1	0	0	0	0	0	0
Euphorbiaceae	Acalypha	ostryifolia	Ridd.	0	0	0	0	0	0	0	1	0	0	0	0	1	0	0	0	0	0	0	0
Euphorbiaceae	Acalypha	pseudalopecuroides	Pax & Hoff.	0	0	0	0	0	0	0	1	1	0	0	0	1	0	0	0	0	0	1	0
Euphorbiaceae	Acalypha	schiedeana	Schlecht.	1	0	0	0	0	1	0	0	0	0	1	1	1	1	0	0	0	0	0	0
Euphorbiaceae	Acalypha	sp. 1.		0	0	0	0	0	0	0	0	0	0	0	1	1	0	0	0	0	0	0	0
Euphorbiaceae	Acalypha	sp. 2.		0	0	0	0	0	1	0	0	0	0	0	0	1	0	0	0	0	0	0	0
Euphorbiaceae	Acalypha	sp. 3.		1	0	0	0	0	0	0	0	0	0	0	0	1	0	0	0	0	0	0	0
Euphorbiaceae	Adelia	oaxacana	(Muell. Arg.) Hemsl.	0	0	0	0	0	0	0	0	0	0	1	1	1	0	0	0	0	0	0	0
Euphorbiaceae	Argythamnia	lottiae	J. Ingram [Ditaxis]	0	1	0	0	0	1	0	1	1	0	0	0	1	0	0	0	0	0	0	0
Euphorbiaceae	Argythamnia	manzanilloana	Rose [Ditaxis].	0	0	0	0	0	0	0	1	1	1	0	0	1	0	0	0	0	1	0	0
Euphorbiaceae	Astrocasia	peltata	Standl.	0	0	0	0	0	1	1	0	0	0	0	0	1	0	0	0	0	0	0	0
Euphorbiaceae	Bernardia	cf. gentryi	Croizat.	0	0	0	0	0	0	0	0	0	0	0	0	1	0	0	0	0	0	0	0
Euphorbiaceae	Bernardia	mexicana	(Hook. & Arn.) Muell. Arg.	0	0	0	0	0	0	0	0	0	0	0	0	1	0	0	0	0	0	0	0
Euphorbiaceae	Bernardia	spongiosa	McVaugh.	0	0	0	0	0	1	0	0	0	0	0	1	1	0	0	0	0	0	0	0
Euphorbiaceae	Bernardia	wilburii	McVaugh.	0	0	0	0	0	0	0	0	0	0	0	0	1	0	0	0	0	0	0	0
Euphorbiaceae	Caperonia	castanaefolia	(L.) St. Hil.	0	0	0	0	0	0	0	1	0	0	1	0	0	0	1	0	0	0	0	0
Euphorbiaceae	Caperonia	palustris	(L.) St. Hil.	0	0	1	0	0	0	0	1	1	1	1	1	0	0	1	0	0	0	0	0
Euphorbiaceae	Chamaessyce	dioica	(H. B. K.) Millsp.	0	0	0	0	0	0	0	1	0	0	0	0	0	0	0	0	0	0	1	0
Euphorbiaceae	Chamaessyce	hirta	(L.) Millsp.	1	1	0	0	0	0	0	0	0	0	1	1	0	0	0	0	0	0	1	0
Euphorbiaceae	Chamaessyce	hypericifolia	(L.) Millsp.	0	0	0	0	0	0	0	1	1	1	1	1	0	0	0	0	0	0	1	0
Euphorbiaceae	Chamaessyce	hyssopifolia	(L.) Small.	1	0	0	0	1	1	1	1	0	0	0	0	0	0	0	0	0	0	1	0
Euphorbiaceae	Chamaessyce	mendezii	(Boiss.) Millsp.?	0	0	0	0	0	0	0	0	0	0	0	1	0	0	0	0	0	0	1	0
Euphorbiaceae	Chamaessyce	perlignea	(McVaugh) Webster. [Euphorbia perlignea McVaugh].	0	0	0	0	0	0	0	0	1	1	1	1	1	0	0	0	0	0	0	0
Euphorbiaceae	Chamaessyce	thymifolia	(L.) Millsp.	0	0	0	0	0	0	0	0	1	0	0	0	0	0	0	0	0	0	1	0
Euphorbiaceae	Cnidosculus	spinosus	Lundell.	0	0	0	0	1	1	1	1	0	0	0	0	1	0	0	0	0	0	0	0
Euphorbiaceae	Cnidosculus	urens	(L.) Arthur subsp urens	0	0	0	0	1	1	1	1	1	1	1	0	0	0	0	1	0	0	0	0
Euphorbiaceae	Croton	acapulcensis	Martínez G. & Jiménez R. [C. cf. culiacanensis Crozat].	0	0	0	0	0	1	0	0	0	0	0	0	1	0	0	0	0	0	0	0
Euphorbiaceae	Croton	alamosanus	Rose.	0	0	0	0	0	1	0	1	0	0	0	1	1	0	0	0	0	0	0	0
Euphorbiaceae	Croton	argenteus	L.	0	0	0	0	0	1	0	0	0	0	0	0	0	0	0	0	0	0	1	0
Euphorbiaceae	Croton	chamelensis	Lott.	0	0	0	0	0	0	1	1	0	0	0	0	1	0	0	0	0	0	0	0
Euphorbiaceae	Croton	conspurcatus	Schltdl.	0	0	0	0	0	0	0	1	0	0	0	0	1	0	0	0	0	0	0	0
Euphorbiaceae	Croton	cupuliferus	McVaugh.	0	0	0	0	0	0	0	1	0	0	0	0	0	1	0	0	0	0	0	0
Euphorbiaceae	Croton	hirtus	L´Her.	0	0	0	0	1	0	0	0	0	0	0	0	0	0	0	0	0	0	1	0
Euphorbiaceae	Croton	lobatus	L.	0	0	0	0	0	0	0	0	1	0	0	0	0	0	0	0	0	0	1	0
Euphorbiaceae	Croton	mazapensis	Lundell var. nov. Webster	0	0	0	0	0	1	0	0	0	0	0	0	1	0	0	0	0	0	0	0
Euphorbiaceae	Croton	morifolius	Willd. var. morifolius [C. sphaerocarpus H.B.K.]	0	0	0	0	0	1	0	0	0	0	0	0	1	0	0	0	0	0	0	0
Euphorbiaceae	Croton	niveus	Jacq. [C. septemnervius McVaugh].	0	0	0	0	0	1	0	0	0	0	0	0	1	0	0	0	0	0	0	0
Euphorbiaceae	Croton	pseudoniveus	Lundell.	0	1	0	0	0	1	1	1	1	1	1	1	1	1	0	0	0	0	0	0
Euphorbiaceae	Croton	reflexifolius	H. B. K.	0	0	0	0	0	1	0	0	0	0	0	0	1	0	0	0	0	0	0	0
Euphorbiaceae	Croton	roxanae	Croizat [C. fragilis H. B. K.]	0	0	0	0	0	0	1	1	0	0	0	0	1	0	0	0	0	0	0	0
Euphorbiaceae	Croton	suberosus	H. B. K.	0	0	0	0	0	1	1	1	1	0	0	0	1	0	0	0	0	0	1	0
Euphorbiaceae	Croton	tremulifolius	Croizat.	0	0	0	0	0	1	0	0	0	0	0	0	1	0	0	0	0	0	0	0
Euphorbiaceae	Dalechampia	scadens	L.	1	0	0	0	1	1	1	1	1	1	1	0	1	0	0	0	0	0	0	0
Euphorbiaceae	Enriquebeltrania	cernatifolia	(Miranda) Rzed.	0	0	0	0	0	1	1	0	0	0	0	0	1	0	0	0	0	0	0	0
Euphorbiaceae	Euphorbia	colletioides	Benth.	1	1	1	1	0	0	0	0	0	0	1	1	1	0	0	0	0	0	0	0
Euphorbiaceae	Euphorbia	dioscoreoides	Boiss.	0	0	0	0	0	0	0	1	0	0	0	0	1	0	0	0	0	0	0	0
Euphorbiaceae	Euphorbia	francoana	Boiss.	0	0	0	0	0	0	0	0	0	1	0	0	1	0	0	0	0	0	0	0
Euphorbiaceae	Euphorbia	graminea	Jacq.	0	0	0	0	0	0	0	0	0	1	1	0	1	0	0	0	0	0	0	0
Euphorbiaceae	Euphorbia	heterophylla	L.	1	1	1	0	0	0	0	1	1	1	1	1	1	0	0	0	0	1	1	0
Euphorbiaceae	Euphorbia	humayensis	Brandg.	0	0	0	0	0	0	0	0	0	1	1	1	1	0	0	0	0	0	1	0
Euphorbiaceae	Euphorbia	mexiae	Standl.	0	0	0	0	0	0	0	0	0	1	0	0	0	1	0	0	0	0	0	0
Euphorbiaceae	Euphorbia	oaxacana	B. L. Rob. & Greenm.	0	0	0	0	0	0	0	0	0	1	0	0	1	0	0	0	0	0	0	0
Euphorbiaceae	Euphorbia	peganoides	Boiss.	1	1	0	0	0	0	0	0	0	1	1	1	1	0	0	0	0	0	0	0
Euphorbiaceae	Euphorbia	schlechtendalii	Boiss. Var. websteri McVaugh.	1	0	0	0	0	0	0	1	0	1	0	0	1	0	0	0	0	0	0	0
Euphorbiaceae	Euphorbia	tanquahuete	Sessé & Mox.	0	0	0	1	1	1	0	0	0	0	0	0	1	0	0	0	0	0	0	0
Euphorbiaceae	Hippomane	mancinella	L.	0	0	0	0	0	1	1	0	0	0	0	0	0	0	0	0	1	0	0	0
Euphorbiaceae	Hura	polyandra	Baill.	0	0	0	0	0	1	0	0	0	0	0	0	0	1	0	0	0	0	0	0
Euphorbiaceae	Jatropha	bullockii	Lott.	0	0	0	0	0	0	0	1	1	0	1	0	1	0	0	0	0	0	0	0
Euphorbiaceae	Jatropha	chamelensis	Pérez-Jiménez.	0	0	0	0	0	0	1	1	1	0	0	0	0	1	0	0	0	0	0	0
Euphorbiaceae	Jatropha	curcas	L.	0	0	0	0	0	0	0	0	0	0	0	0	0	0	0	0	0	0	0	1
Euphorbiaceae	Jatropha	malacophylla	Standl. [J. platanifolia Standl.]	0	0	0	0	0	1	0	0	0	0	0	0	1	0	0	0	0	0	0	0
Euphorbiaceae	Jatropha	platyphylla	Muell. Arg.	0	0	0	0	1	1	1	0	0	0	0	0	1	1	0	0	0	0	0	0
Euphorbiaceae	Jatropha	sympetala	Stanl. & Blake [J. standleyi Steyerm.].	0	0	0	0	0	0	1	1	0	0	0	0	1	0	0	0	0	0	0	0
Euphorbiaceae	Jatropha	sp. 1.		0	0	0	0	0	0	0	0	0	0	0	0	0	0	0	0	0	0	0	1
Euphorbiaceae	Jatropha	sp. 2.		0	0	0	0	0	0	0	0	0	0	0	0	1	0	0	0	0	0	1	0
Euphorbiaceae	Manihot	chlorosticta	Standl. & Goldman.	1	0	0	1	0	0	0	0	0	0	1	1	1	0	0	0	0	0	0	0
Euphorbiaceae	Margaritaria	nobilis	L. f.	0	0	0	0	0	0	1	0	0	0	0	0	0	1	0	0	0	0	0	0
Euphorbiaceae	Meineckia	bartlettii	(Standl.) Webster.	0	0	0	0	0	0	1	0	0	0	0	0	1	0	0	0	0	0	0	0
Euphorbiaceae	Ophellantha	spinosa	Standl. [Acidocroton]	1	0	0	0	0	0	0	1	1	1	1	1	0	1	0	1	0	0	0	0
Euphorbiaceae	Pedilanthus	calcaratus	Schlecht.	1	1	1	1	0	0	0	0	0	0	0	1	1	1	0	0	0	0	0	0
Euphorbiaceae	Phyllanthus	amarus	Schum.	1	1	1	1	1	0	0	0	0	0	0	0	0	0	0	0	0	0	1	0
Euphorbiaceae	Phyllanthus	botryanthus	Muell. Arg.	0	0	0	0	0	0	1	1	1	0	0	0	1	0	0	0	0	0	0	0
Euphorbiaceae	Phyllanthus	elsiae	Urb.	0	1	0	0	1	0	0	0	0	0	0	0	0	0	0	0	1	0	0	0
Euphorbiaceae	Phyllanthus	evanescens	Brandg.	0	0	0	0	0	0	0	0	1	0	0	0	0	1	0	1	0	0	0	0
Euphorbiaceae	Phyllanthus	gypsicola	McVaugh.	0	0	0	0	0	0	0	0	0	0	0	0	1	0	0	0	0	0	0	0
Euphorbiaceae	Phyllanthus	hexadactylus	McVaugh.	0	0	0	0	0	0	0	1	0	0	0	0	0	0	0	1	0	0	0	0
Euphorbiaceae	Phyllanthus	mickelii	McVaugh.	0	0	0	0	0	0	1	1	0	0	0	0	1	0	0	0	0	0	0	0
Euphorbiaceae	Phyllanthus	mocinianus	Baill.	0	0	0	0	0	0	1	1	1	1	0	0	1	0	0	0	0	0	0	0
Euphorbiaceae	Phyllanthus	standleyi	McVaugh.	0	0	0	0	0	0	0	0	0	1	0	0	1	0	0	1	0	0	0	0
Euphorbiaceae	Phyllanthus	tequilensis	Robinson & Greenman [P. micromalus McVaugh].	0	0	0	0	0	0	0	0	1	0	0	0	1	0	0	0	0	0	0	0
Euphorbiaceae	Piranhea	mexicana	(Standl.) A. Radcliffe-Sm. [Celaenodendron mexicanum Stanl.]	0	0	0	0	0	1	1	1	0	0	0	0	1	0	0	0	0	0	0	0
Euphorbiaceae	Ricinus	communis	L.	1	0	0	0	0	0	0	0	0	1	1	1	0	0	0	1	0	0	1	0
Euphorbiaceae	Sapium	pedicellatum	Huber.	0	0	0	0	1	1	1	0	0	0	0	0	1	0	0	0	0	0	0	0
Euphorbiaceae	Savia	sessiliflora	(Sw.) Willd.	0	0	0	0	0	0	1	0	0	0	0	0	1	0	0	0	0	0	0	0
Euphorbiaceae	Sebastiania	lottiae	McVaugh [S. cf. Hintonii Lundell].	0	0	0	0	0	1	0	0	0	0	0	0	0	1	0	0	0	0	0	0
Euphorbiaceae	Sebastiania	pavoniana	(Muell. Arg.) Muell. Arg.	1	0	0	0	0	0	1	0	0	0	0	0	1	0	0	0	0	1	0	0
Euphorbiaceae	Tragia	pacifica	McVaugh.	0	0	0	0	0	0	0	0	1	0	0	0	1	0	0	0	0	0	0	0
Euphorbiaceae	Tragia	volubilis	L.	1	0	0	0	0	0	1	1	1	0	0	0	1	0	0	0	0	0	0	0
Flacourtiaceae	Casearia	aculeata	Jacq. [C. obovata Schlecht.].	0	0	0	0	0	0	1	0	0	0	0	0	0	1	0	0	0	0	0	0
Flacourtiaceae	Casearia	arguta	H. B. K.	0	0	0	0	0	0	0	0	0	0	0	1	1	0	0	0	0	0	1	0
Flacourtiaceae	Casearia	corymbosa	H. B. K.	0	1	1	1	1	1	1	0	0	0	0	0	1	0	0	0	0	0	0	0
Flacourtiaceae	Casearia	sylvestris	Sw. var. sylvestris	1	0	0	0	0	0	0	0	0	0	0	1	0	1	0	1	0	0	0	0
Flacourtiaceae	Casearia	tremula	(Griseb.) Wright.	0	1	1	1	1	1	1	0	0	0	0	0	1	0	0	0	0	0	0	0
Flacourtiaceae	Homalium	senarium	Sessé & Mox. ex DC.	0	0	0	0	0	0	0	0	0	0	0	0	1	0	0	0	0	0	0	0
Flacourtiaceae	Prockia	crucis	P. Browne ex L.	0	0	0	0	0	1	1	1	0	0	0	0	1	0	0	0	0	0	0	0
Flacourtiaceae	Samyda	mexicana	Rose.	0	0	0	0	1	1	1	1	0	0	0	0	1	0	0	0	0	0	0	0
Flacourtiaceae	Xylosma	intermedium	(Seem.) Triana & Planch.	0	0	0	0	0	0	0	0	0	0	0	1	0	1	0	0	0	0	0	0
Flacourtiaceae	Xylosma	velutinum	(Tulasne) Triana & Planch.?	0	0	0	0	0	0	0	0	0	0	0	0	0	1	0	0	0	0	0	0
Hernandiaceae	Gyrocarpus	jatrophifolius	Domin [G. americanus Jacq.].	0	0	0	0	0	1	1	1	1	1	1	0	0	1	0	0	0	0	0	0
Hippocrateaceae	Hemiangium	excelsum	(H. B. K.) A. C. Sm	0	0	0	1	1	0	0	0	0	0	0	0	1	0	0	0	0	0	0	0
Hippocrateaceae	Hippocratea	volubilis	L.	0	0	1	1	1	1	1	0	0	0	0	0	1	0	0	0	0	0	0	0
Hippocrateaceae	Pristimera	celastroides	(H. B. K.) A. C. Sm.	0	0	1	1	1	1	0	0	0	0	0	0	1	0	0	0	0	0	0	0
Hydrophyllaceae	Hydrolea	spinosa	L.	1	1	1	0	0	0	0	0	0	1	1	1	0	0	0	1	0	0	0	0
Hydrophyllaceae	Wigandia	urens	(R. & P.) H. B. K. var. Urens [W. kunthii Choisy?].	0	1	0	0	0	0	0	0	0	0	0	0	0	0	0	0	0	0	1	0
Julianiaceae	Amphipterygium	adstringens	(Schlecht.) Schiede.	0	0	0	0	0	1	1	1	0	0	0	0	1	0	0	0	0	0	0	0
Krameriaceae	Krameria	ixine	Loefl. [K. cuspidata K. Presl].	1	1	1	0	0	0	0	1	1	1	1	1	1	0	0	0	0	0	0	0
Labiatae	Asterohyptis	mociniana	(Briq.) Epling.	0	0	0	0	0	0	0	0	0	0	0	0	0	0	0	0	0	0	1	0
Labiatae	Genus ?			0	0	0	0	0	0	0	0	0	0	0	0	0	1	0	0	0	0	0	0
Labiatae	Hyptis	albida	H. B. K.	0	0	0	0	0	1	0	0	0	0	0	0	0	0	0	0	0	0	1	0
Labiatae	Hyptis	capitata	Jacq.	0	0	0	0	1	0	0	0	0	0	0	0	0	0	0	1	0	0	1	0
Labiatae	Hyptis	mutabilis	(Rich.) Briq.	1	0	0	0	0	0	0	0	0	0	0	0	0	0	0	0	0	0	1	0
Labiatae	Hyptis	pectinata	(L.) Poit.	1	1	0	0	0	0	0	0	0	0	0	0	1	1	0	0	0	0	1	0
Labiatae	Hyptis	suaveolens	(L.) Poit.	0	0	0	0	0	0	0	0	1	1	1	0	1	0	0	0	0	0	1	0
Labiatae	Hyptis	urticoides	Benth.	0	0	0	0	0	0	0	0	0	0	0	0	1	0	0	0	0	0	1	0
Labiatae	Ocimum	micranthum	Willd.	0	0	0	0	0	0	0	0	1	0	0	0	0	0	0	0	0	0	1	0
Labiatae	Salvia	amarissima	Ort.	0	0	0	0	1	0	0	0	1	1	0	0	0	0	0	1	0	0	0	0
Labiatae	Salvia	languidula	Epl.	0	0	0	0	0	0	1	1	1	0	0	0	1	0	0	0	0	0	0	0
Labiatae	Salvia	occidentalis	Sw.	1	0	0	0	1	0	0	0	0	0	0	0	1	0	0	0	0	0	1	0
Labiatae	Salvia	uruapana	Fern.	0	0	0	0	0	0	0	0	0	0	0	0	1	0	0	0	0	0	0	0
Labiatae	Scutellaria	sp.		0	0	0	0	0	0	0	0	0	1	0	0	0	0	0	1	0	0	0	0
Labiatae	Stachys	coccinea	Jacq.	0	0	0	0	0	0	0	0	0	0	0	0	0	0	0	0	0	0	1	0
Lauraceae	Licaria	nayaritensis	(Lundell) Lundell.	0	0	0	0	0	0	1	1	0	0	0	0	0	1	0	0	0	0	0	0
Lauraceae	Licaria	triandra	(Sw.) Kostermans.	0	0	0	0	0	0	0	0	0	0	0	0	0	1	0	0	0	0	0	0
Lauraceae	Nectandra	martinicensis	Mez.	0	0	0	0	0	0	0	0	0	0	1	0	0	1	0	0	0	0	0	0
Leguminosae	Acacia	acatlensis	Benth.	0	0	0	0	1	0	0	0	0	0	0	0	0	1	0	0	0	0	0	0
Leguminosae	Acacia	angustissima	(Mill.) Ktze.	0	0	0	0	0	0	0	0	1	1	0	0	1	0	0	0	0	0	1	0
Leguminosae	Acacia	chamelensis	L. Rico.	0	1	0	0	0	0	0	0	0	0	0	0	1	0	0	0	0	0	0	0
Leguminosae	Acacia	cochliacantha	Humb. & Bonpl. Ex Willd.	0	0	0	0	0	0	0	1	1	0	0	0	1	0	0	0	0	0	1	0
Leguminosae	Acacia	farnesiana	(L.) Willd.	1	1	1	0	0	0	0	0	0	0	0	1	1	0	0	0	0	0	1	0
Leguminosae	Acacia	glomerosa	Benth.	0	0	0	0	0	0	0	0	0	1	1	0	0	1	0	0	0	0	0	0
Leguminosae	Acacia	hindsii	Benth.	0	0	0	1	1	1	1	0	0	0	0	0	1	1	0	0	0	0	1	0
Leguminosae	Acacia	macracantha	Humb. & Bonpl. Ex Willd.	1	0	0	0	0	1	0	0	0	0	0	0	1	1	0	0	0	0	1	0
Leguminosae	Acacia	pennatula	(Schlecht. & Cham.) Benth.	1	0	1	0	1	0	1	0	1	0	1	0	1	0	0	0	0	0	1	0
Leguminosae	Acacia	riparia	H. B. K.	0	0	0	0	0	0	0	1	0	0	0	0	1	0	0	0	0	0	0	0
Leguminosae	Acacia	rosei	Standl.	1	1	1	0	0	0	0	0	1	1	1	1	1	0	0	0	0	0	0	0
Leguminosae	Acaciella	ortegae	Britt. & Rose.	0	0	0	0	0	0	0	0	1	1	0	0	1	1	0	0	0	0	0	0
Leguminosae	Aeschynomene	americana	L. var. americana.	1	1	1	1	0	0	0	0	0	1	1	1	0	0	0	0	0	0	1	0
Leguminosae	Aeschynomene	amorphoides	(S. Wats.) Rose ex B. L. Rob.	0	0	0	0	0	0	0	0	1	1	1	0	1	0	0	0	0	0	1	0
Leguminosae	Aeschynomene	villosa	Poir. in Lam.	0	0	0	0	1	0	0	0	0	0	0	0	0	0	0	1	0	0	1	0
Leguminosae	Albizia	occidentalis	Brandg.	0	0	0	1	1	1	0	0	0	0	0	0	1	1	0	0	0	0	0	0
Leguminosae	Albizia	tomentosa	(Micheli) Standl.	0	0	0	0	1	1	1	0	0	0	0	0	1	0	0	0	0	0	1	0
Leguminosae	Andira	sp. nov.	T. R. Pennington [A. inermis (W. Wright) H. B. K].	0	0	0	1	1	1	0	0	0	0	0	0	0	1	0	0	0	0	0	0
Leguminosae	Apoplanesia	paniculata	Presl.	0	0	0	0	0	0	0	0	1	1	0	0	1	0	0	0	0	0	0	0
Leguminosae	Bauhinia	divaricata	L.	1	1	0	0	0	0	0	0	0	1	1	1	1	1	0	0	0	0	1	0
Leguminosae	Bauhinia	pauletia	Pers.	1	0	0	0	0	0	0	0	0	1	1	1	1	0	0	0	0	0	1	0
Leguminosae	Bauhinia	subrotundifolia	Cav.	0	0	1	1	1	0	0	0	0	0	0	0	1	1	0	0	0	0	1	0
Leguminosae	Bauhinia	ungulata	L.	0	0	0	0	1	1	1	1	1	1	1	1	1	0	0	0	0	0	1	0
Leguminosae	Brongniartia	pacifica	McVaugh.	0	0	0	0	0	0	0	0	0	1	1	0	1	0	0	0	0	0	0	0
Leguminosae	Brongniartia	sp. nov.	Dorado.	1	0	0	0	0	0	0	0	0	0	0	0	1	0	0	0	0	0	0	0
Leguminosae	Caesalpinia	bonduc	(L.) Roxb. [C. crista of auth.].	1	0	0	0	0	0	0	1	1	1	1	1	0	0	0	0	1	0	0	0
Leguminosae	Caesalpinia	cacalaco	Humb. & Bonpl.	1	1	1	1	1	0	0	0	0	1	1	1	1	0	0	0	0	0	0	0
Leguminosae	Caesalpinia	caladenia	Standl.	1	1	1	1	1	0	0	0	0	0	0	1	1	0	0	0	0	0	0	0
Leguminosae	Caesalpinia	coriaria	(Jacq.) Willd.	0	0	0	0	0	0	0	1	1	1	0	0	1	0	0	0	0	0	0	0
Leguminosae	Caesalpinia	eriostachys	Benth.	1	1	1	0	0	0	0	0	0	0	0	1	1	0	0	0	0	0	0	0
Leguminosae	Caesalpinia	mexicana	A. Gray.	1	0	0	0	0	0	0	0	0	0	0	0	1	1	0	0	0	0	1	0
Leguminosae	Caesalpinia	platyloba	S. Wats.	0	0	1	1	1	1	1	1	0	0	0	0	1	0	0	0	0	0	0	0
Leguminosae	Caesalpinia	pulcherrima	(L.) Sw.	0	0	0	0	0	0	0	1	1	1	0	0	1	1	0	0	0	0	0	0
Leguminosae	Caesalpinia	sclerocarpa	Standl.	0	0	0	0	1	1	1	1	1	0	0	0	1	1	0	0	0	0	0	0
Leguminosae	Caesalpinia	emarginata	(Willd.) Benth.	0	0	0	0	1	0	0	0	0	0	0	0	1	0	0	0	0	0	0	0
Leguminosae	Calopohonium	caeruleum	(Benth.) Hemsl.	1	1	0	0	0	0	0	0	0	0	0	0	1	0	0	0	0	0	1	0
Leguminosae	Calopohonium	mucunoides	Desv.	1	0	0	0	0	0	0	0	0	0	0	0	1	0	0	0	0	0	1	0
Leguminosae	Canavalia	acuminata	Rose.	1	0	0	0	0	0	0	0	0	0	1	1	1	1	0	0	0	0	0	0
Leguminosae	Canavalia	maritima	(Aubl.) Thouars.	1	1	1	1	0	0	1	1	1	1	1	1	0	0	0	0	1	1	0	0
Leguminosae	Cassia	hintonii	Sandw.	0	0	1	1	1	1	0	0	0	0	0	0	1	0	0	0	0	0	0	0
Leguminosae	Centrosema	plumieri	(Pers.) Benth.	1	1	1	0	0	0	0	0	0	0	1	1	1	1	0	1	0	0	1	0
Leguminosae	Centrosema	sagittatum	(Willd.) Brandg. ex Riley.	1	1	1	0	0	0	0	0	0	0	0	1	1	1	0	0	0	0	1	0
Leguminosae	Centrosema	virginianum	(L.) Benth.	0	0	0	0	0	0	0	0	1	1	1	1	1	0	0	0	0	0	0	0
Leguminosae	Chamaecrista	absus	(L.) I. & B. var. meonandra (I. & B.) I. & B.	0	0	0	0	0	0	0	0	1	1	1	0	1	0	0	0	0	0	0	0
Leguminosae	Chamaecrista	chamaecristoides	(Colladon) Greene var. chamaecristoides	1	0	0	0	0	0	0	0	1	1	1	1	0	0	0	0	0	1	0	0
Leguminosae	Chamaecrista	nictitans	Moench var. jaliscensis (Greenm.) I. & B.	1	1	0	0	0	0	0	1	1	1	1	1	0	0	1	0	0	0	1	0
Leguminosae	Chamaecrista	rotundifolia	(Pers.) Greene var. rotundifolia	1	0	0	0	0	0	0	0	0	0	0	0	0	0	0	0	0	0	1	0
Leguminosae	Chloroleucon	mangense	(Jacq.) Britton & Rose var. leucospermum (T. Brandg.) Barneby & Grimes [Pithecellobium mangense (Jacq.) MacBride; P. leuspermum T. Brandg.].	0	0	0	1	1	1	1	1	1	0	0	0	1	0	0	0	0	0	0	0
Leguminosae	Clitoria	ternatea	L.	0	0	0	0	0	0	0	0	1	1	1	0	0	0	0	0	0	0	1	0
Leguminosae	Conzattia	multiflora	(B. L. Rob.) Standl.	0	0	0	0	0	1	0	0	0	0	0	0	1	0	0	0	0	0	0	0
Leguminosae	Coursetia	caribaea	(Jacq.) Lavin var. caribaea [Cracca mollis (H. B. K.) Benth.; C.caribaea (Jacq.) Benth.].	1	1	1	1	0	0	1	1	1	1	1	1	1	0	0	0	0	0	0	0
Leguminosae	Coursetia	glandulosa	Harms [C. seleri Harms].	1	1	1	1	0	0	0	0	0	0	0	1	1	0	0	0	0	0	0	0
Leguminosae	Crotalaria	cajanifolia	H. B. K.	1	1	1	1	1	0	0	0	0	0	0	1	1	0	0	0	0	0	0	0
Leguminosae	Crotalaria	incana	L. var. incana	1	0	0	0	0	0	0	1	1	1	1	1	1	0	0	0	0	0	0	0
Leguminosae	Crotalaria	pumila	Ortega	1	1	1	0	0	0	0	1	1	1	1	1	1	0	0	0	0	0	0	0
Leguminosae	Cynometra	oaxacana	Brandg.	1	1	1	1	0	0	1	1	1	1	1	1	0	1	0	0	0	0	0	0
Leguminosae	Dalbergia	congestiflora	Pitt.	1	1	1	0	0	0	0	0	1	1	1	1	0	1	0	0	0	0	0	0
Leguminosae	Dalea	carthagenensis	(Jacq.) J. F. Macbr.	0	0	1	0	0	0	0	0	0	0	0	1	1	1	0	0	0	0	1	0
Leguminosae	Dalea	cliffortiana	Willd.	0	0	0	0	1	0	0	0	1	0	1	0	1	0	0	0	0	0	1	0
Leguminosae	Delonix	regia	(Bojer) Raf.	0	0	0	0	0	0	0	0	0	0	0	0	0	0	0	0	0	0	0	1
Leguminosae	Desmanthus	bicornutus	S. Wats.	0	0	0	0	0	0	0	1	1	1	1	0	1	0	1	0	0	0	0	0
Leguminosae	Desmanthus	virgatus	(L.) Willd. var. virgatus.	0	0	0	0	0	0	0	0	1	1	0	0	0	1	0	0	0	0	1	0
Leguminosae	Desmodium	incanum	DC. in DC.	0	0	0	0	1	0	0	0	0	0	0	0	0	1	0	0	0	0	1	0
Leguminosae	Desmodium	procumbens	(Mill.) Hitchc. var. longipes (Schindl.) Schubert.	0	0	0	0	0	0	0	0	0	1	1	0	0	0	0	0	0	0	1	0
Leguminosae	Desmodium	scorpiurus	(Sw.) Desv.	1	1	1	1	1	0	0	0	0	0	1	1	0	0	0	0	0	0	1	0
Leguminosae	Desmodium	tortuosum	(Sw.) DC.	0	0	0	0	0	0	0	0	0	1	1	0	0	0	0	0	0	0	1	0
Leguminosae	Diphysa	occidentalis	Rose.	1	1	0	0	0	0	0	0	0	1	1	1	1	0	0	0	0	0	0	0
Leguminosae	Diphysa	puberulenta	Rydb.	1	1	1	1	0	0	0	0	0	0	0	1	1	0	0	0	0	0	0	0
Leguminosae	Diphysa	thurberi	(A. Gray) Rydb. Ex Standl., sens. lat.	0	0	0	0	0	0	0	0	1	1	1	1	1	0	0	0	0	0	0	0
Leguminosae	Entada	polystachia	(L.) DC. in DC. [Adenopodia polystachia (L.) Dixon; Entadopsis polystachya (L.) Britt].	0	0	0	0	0	0	1	1	1	0	0	0	1	1	0	0	0	0	0	0
Leguminosae	Enterolobium	cyclocarpum	(Jacq.) Griseb.	0	0	0	1	1	0	0	0	0	0	0	0	0	1	0	0	0	0	0	0
Leguminosae	Erythrina	lanata	Rose subsp. occidentalis (Standl.) Krukoff & Barneby	1	1	1	1	0	0	0	0	0	0	0	1	1	0	0	0	0	0	0	0
Leguminosae	Galactia	acapulcensis	Rose.	1	0	0	0	0	0	0	1	1	1	1	1	1	0	0	0	0	0	0	0
Leguminosae	Galactia	striata	Jacq.	0	0	0	0	0	1	1	1	1	0	0	0	1	0	0	0	0	0	0	0
Leguminosae	Gliricidia	sepium	(Jacq.) Steudel.	0	0	1	0	0	1	0	0	0	0	1	1	1	0	0	0	0	0	1	0
Leguminosae	Haematoxylum	brasiletto	Karst.	1	1	1	1	0	0	0	0	0	0	0	1	1	0	0	0	0	0	0	0
Leguminosae	Indigofera	constricta	Rydb. [I.langlassei Rydb.]	0	0	0	0	0	0	0	0	1	1	1	1	0	1	0	0	0	0	0	0
Leguminosae	Indigofera	cuernavacana	Rose [I. palmeri en Lott 1993].	0	0	0	0	0	0	0	1	0	0	1	0	1	0	0	0	0	1	0	0
Leguminosae	Indigofera	jamaicensis	Spreng.	0	0	0	0	0	0	0	0	0	0	1	0	0	1	0	0	0	0	1	0
Leguminosae	Indigofera	palmeri	S. Wats.	0	0	0	0	1	1	1	1	1	1	1	0	1	0	0	0	0	1	0	0
Leguminosae	Indigofera	sabulicola	Benth. In Mart.	0	0	0	0	0	1	0	0	0	0	0	1	1	0	0	1	0	0	0	0
Leguminosae	Indigofera	suffuticosa	Mill.	1	0	1	0	1	0	1	0	1	0	0	0	0	0	0	0	0	1	0	0
Leguminosae	Inga	eriocarpa	Benth. [I. vera Willd. subsp. spuria (Willd.) J. Leon]-	0	0	1	1	1	0	0	0	0	0	0	0	0	1	0	0	0	0	0	0
Leguminosae	Lennea	brunnescens	Standl.	0	0	0	0	0	0	0	0	1	0	0	0	1	0	0	0	0	0	0	0
Leguminosae	Leucaena	lanceolata	S. Wats.	0	0	0	0	0	0	0	0	1	1	0	0	1	0	0	0	0	0	0	0
Leguminosae	Lonchocarpus	caudatus	Pitt.	0	0	0	0	0	0	0	0	1	1	1	0	1	0	0	0	0	0	0	0
Leguminosae	Lonchocarpus	cochleatus	Pitt.	0	0	0	0	0	1	0	0	0	0	0	0	1	0	0	0	0	0	0	0
Leguminosae	Lonchocarpus	constrictus	Pitt.	0	0	0	0	0	0	1	1	0	0	0	0	1	0	0	0	0	0	0	0
Leguminosae	Lonchocarpus	eriocarinalis	Micheli.	0	0	0	0	0	0	0	1	1	0	0	0	1	0	0	0	0	0	0	0
Leguminosae	Lonchocarpus	guatemalensis	Benth.	0	0	0	1	1	0	0	0	0	0	0	0	1	0	0	0	0	0	0	0
Leguminosae	Lonchocarpus	hermannii	Sousa [Willardia mexicana (S. Wats.) Rose].	0	0	0	0	1	1	0	0	0	0	0	0	1	0	0	0	0	0	0	0
Leguminosae	Lonchocarpus	hintonii	Sandw.	0	0	0	0	1	1	0	0	0	0	0	0	1	0	0	0	0	0	0	0
Leguminosae	Lonchocarpus	lanceolatus	Benth.	0	0	0	0	0	0	1	1	1	1	0	0	1	0	0	0	0	0	0	0
Leguminosae	Lonchocarpus	longipedicellatus	Pittier.	0	0	0	0	0	1	1	0	0	0	0	0	1	0	0	0	0	0	0	0
Leguminosae	Lonchocarpus	magallanesii	Sousa.	0	0	0	0	0	1	1	1	1	0	0	0	1	0	0	0	0	0	0	0
Leguminosae	Lonchocarpus	minor	Sousa.	0	0	0	0	0	0	0	1	1	0	0	0	1	0	0	0	1	0	0	0
Leguminosae	Lonchocarpus	mutans	Sousa.	0	0	0	0	0	1	1	0	0	0	0	0	1	1	0	0	0	0	0	0
Leguminosae	Lonchocarpus	sinaloensis	(Gentry) F. J. Hermann.	0	1	1	0	0	0	0	0	0	0	0	0	1	0	0	0	0	0	0	0
Leguminosae	Lysiloma	microphyllum	Benth. [L. divaricatum (Jacq.) Macbr.].	0	0	0	0	0	0	1	1	0	0	0	0	1	0	0	0	0	0	0	0
Leguminosae	Machaerium	salvadorense	(Donn. Sm.) Rudd.	0	0	0	0	0	1	0	0	0	0	1	0	1	0	0	0	0	0	0	0
Leguminosae	Macroptilium	atropurpureum	(DC.) Urb.	0	0	0	0	0	0	0	0	0	1	1	0	1	0	0	0	0	0	1	0
Leguminosae	Macroptilium	longipedunculatum	Benth.	0	0	0	0	0	0	0	0	0	0	1	0	1	0	0	0	0	0	1	0
Leguminosae	Mimosa	acantholoba	(Willd.) Poir. in Lam. var. acantholoba.	0	0	0	0	0	0	1	1	0	0	0	0	1	0	0	0	0	0	0	0
Leguminosae	Mimosa	affinis	B. L. Rob.	0	0	0	0	1	0	0	0	0	0	0	0	1	0	0	1	0	0	1	0
Leguminosae	Mimosa	albida	H. & B. ex Willd. var. glabrior B. L. Rob.	1	0	0	1	1	1	1	1	1	1	1	1	1	0	0	0	0	0	0	0
Leguminosae	Mimosa	arenosa	(Willd.) Poir. Var. leiocarpa (DC.) Barneby.	0	0	0	0	0	1	1	1	1	0	0	0	1	1	0	0	0	0	0	0
Leguminosae	Mimosa	camporum	Benth.	0	0	0	0	0	0	0	0	0	1	0	0	1	0	0	0	0	0	0	0
Leguminosae	Mimosa	distachya	Cav. var. chamelae Barneby [M. brandegei B. L. Rob.].	0	0	0	0	0	1	1	1	1	1	1	1	1	1	0	1	0	0	1	0
Leguminosae	Mimosa	leptocarpa	Rose.	1	1	1	1	0	0	0	0	1	0	1	1	1	0	0	0	0	0	0	0
Leguminosae	Mimosa	pigra	L. [M. pellita Humb. & Bonpl. exe Willd.].	1	1	1	1	0	0	0	0	0	1	1	1	0	0	0	0	0	1	0	0
Leguminosae	Mimosa	quadrivalvis	L. var. diffusa (Rose) Beard ex Barneby [Schrankia diffusa Rose.]	1	0	0	0	0	0	0	0	0	0	1	1	1	0	0	0	0	0	1	0
Leguminosae	Mimosa	robusta	Grether.	0	0	0	0	0	0	1	1	1	0	0	0	1	0	0	0	0	0	1	0
Leguminosae	Mimosa	sicyocarpa	B. L. Rob. [M. caerulea Rose, M. micheliana B. L. Rob.].	0	0	1	0	0	0	0	1	1	1	1	1	1	1	0	0	0	0	0	0
Leguminosae	Mucuna	sloanei	Fawc. & Rendle.	0	0	1	0	0	0	1	0	0	0	0	0	0	1	0	0	0	0	0	0
Leguminosae	Neptunia	natans	(L. F.) Drue.	0	0	0	0	0	1	0	1	0	1	0	1	0	0	1	0	1	0	0	0
Leguminosae	Neptunia	plena	(L.) Benth.	0	0	0	0	0	0	0	0	1	1	0	0	0	0	1	0	1	0	0	0
Leguminosae	Neptunia	pubescens	Benth. var. pubescens.	0	0	0	0	0	0	1	0	0	0	0	0	1	0	0	0	0	0	1	0
Leguminosae	Nissolia	fruticosa	Jacq. var. fruticosa.	0	0	0	0	0	0	0	0	1	1	0	0	1	1	0	0	0	0	0	0
Leguminosae	Nissolia	leiogyne	Sandw.	0	0	0	0	0	0	1	1	1	1	0	0	1	1	0	0	0	0	0	0
Leguminosae	Pachyrrhizus	erosus	(L.) Urb.	0	0	0	0	0	0	0	0	1	1	0	0	1	0	0	0	0	0	0	0
Leguminosae	Phaseolus	lunatus	L.	1	1	1	1	1	0	0	0	0	0	0	0	1	1	0	0	0	0	1	0
Leguminosae	Phaseolus	macvaughii	Delgado.	0	0	0	0	0	0	0	0	1	1	1	1	1	0	0	0	0	1	0	0
Leguminosae	Phaseolus	microcarpus	Mart.	0	0	0	0	0	0	0	0	0	1	1	0	1	0	0	1	0	0	0	0
Leguminosae	Piptadenia	constricta	(Pers.) J. F. Macbr.	0	0	0	0	0	1	1	0	0	0	0	0	1	0	0	0	0	0	0	0
Leguminosae	Piptadenia	flava	(Spreng.) Benth. [Pityrocarpa flava (Spreng.) Brenan].	0	0	0	0	0	0	0	0	1	1	0	0	1	0	0	0	0	0	0	0
Leguminosae	Piscidia	carthagenensis	Jacq.	0	1	1	1	1	1	0	0	0	0	0	0	1	0	0	0	0	0	0	0
Leguminosae	Pithecellobium	dulce	(Roth.) Benth.	0	0	0	1	0	0	0	0	0	0	0	0	1	0	0	0	0	0	0	0
Leguminosae	Pithecellobium	lanceolatum	(Humb. & Bonpl.) Benth.	0	0	0	0	0	0	1	1	1	1	1	0	0	0	0	0	0	0	1	0
Leguminosae	Pithecellobium	platylobum	(Spreng.) Urb.	0	0	0	0	0	1	1	0	0	0	0	0	1	0	0	0	0	0	0	0
Leguminosae	Pithecellobium	unguis-cati	(L.) Mart. [P. seleri Harms].	0	1	0	0	0	0	0	0	0	0	0	0	1	0	0	0	0	0	0	0
Leguminosae	Platymiscium	lasiocarpum	Sandw.	0	0	1	1	0	0	0	0	0	0	0	0	0	1	0	1	0	0	0	0
Leguminosae	Poeppigia	procera	K. Presl.	0	0	0	0	0	0	1	1	0	0	0	0	1	1	0	0	0	0	0	0
Leguminosae	Poiretia	punctata	(Willd.) Desv.	0	0	0	0	0	0	0	0	0	0	1	0	1	1	0	0	0	0	0	0
Leguminosae	Prosopis	juliflora	(Sw.) DC. in DC. [Prosopis vidalana Naves?]	1	0	0	0	0	0	0	0	0	0	1	1	0	0	0	0	0	1	1	0
Leguminosae	Pterocarpus	orbiculatus	DC. in DC. [P. amphymenium DC.].	0	0	1	1	1	0	0	0	0	0	0	0	1	1	0	0	0	0	0	0
Leguminosae	Rhynchosia	delicatula	Téllez & Souza.	0	0	0	0	0	0	0	0	0	0	1	0	1	0	0	0	0	0	0	0
Leguminosae	Rhynchosia	edulis	Griseb.	0	0	0	0	0	0	0	0	0	0	1	1	1	1	0	0	0	0	0	0
Leguminosae	Rhynchosia	minima	(L.) DC. in DC.	1	1	0	0	0	0	0	0	0	0	1	1	0	1	0	0	0	0	1	0
Leguminosae	Rhynchosia	precatoria	(Humb. & Bonpl.) DC. [R. pyramidalis (Lam.) Urb.]	1	1	1	1	1	0	0	0	0	0	1	1	1	1	0	0	0	0	1	0
Leguminosae	Rhynchosia	reticulata	(Sw.) DC. in DC. var. reticulata.	0	0	0	0	0	0	0	0	0	0	1	0	1	1	0	0	0	0	1	0
Leguminosae	Senna	atomaria	(L.) I. & B.	0	1	1	1	1	0	0	0	1	0	0	0	1	1	0	0	0	0	1	0
Leguminosae	Senna	fruticosa	(Mill.) I. & B.	1	1	1	1	0	1	1	1	1	1	1	1	1	1	0	0	0	0	0	0
Leguminosae	Senna	mollissima	(Willd.) I & B. var. glabrata (Benth.) I. & B.	1	1	1	1	0	1	1	1	1	1	1	1	1	1	0	0	0	0	0	0
Leguminosae	Senna	nicaraguensis	(Benth.) I. & B.	0	0	0	0	0	0	0	0	0	0	1	0	1	1	0	0	0	0	0	0
Leguminosae	Senna	obtusifolia	(L.) I. & B.	1	1	0	1	0	0	1	1	1	1	1	1	0	0	0	0	0	0	1	0
Leguminosae	Senna	occidentalis	(L.) Link.	1	1	0	1	0	0	1	1	1	1	1	1	1	1	0	0	0	1	1	0
Leguminosae	Senna	pallida	(Vahl) I. & B. var. geminiflora I. & B [Cassia biflora L.].	1	1	0	1	0	0	0	0	1	1	1	1	1	1	0	0	0	0	0	0
Leguminosae	Senna	pendula	(Willd.) I & B. var. advena (Vogel) I. & B.	1	1	0	0	0	0	0	0	0	0	1	1	0	0	0	1	0	0	1	0
Leguminosae	Senna	quinquangulata	(L. C. Rich.) I. & B. var. quinquangulata	0	0	0	0	1	0	0	0	0	0	0	0	1	0	0	1	0	0	1	0
Leguminosae	Senna	uniflora	(P. Mill.) I. & B.	0	0	0	0	0	0	0	0	1	1	1	0	1	0	0	0	0	0	1	0
Leguminosae	Sesbania	herbacea	(Mill.) McVaugh [S. emerus (Aubl.) Urb. of auth.].	0	0	0	0	0	0	0	1	1	1	1	0	0	0	0	1	0	0	1	0
Leguminosae	Stylosanthes	viscosa	Sw.	0	0	1	0	0	0	0	0	0	0	0	0	0	0	0	0	1	1	0	0
Leguminosae	Styphnolobium	protantherum	Sousa & Rudd.	0	0	0	1	0	0	0	0	0	0	0	0	0	1	0	0	0	0	0	0
Leguminosae	Tamarindus	indica	L.	0	0	0	0	0	0	1	1	0	0	0	0	0	0	0	0	0	0	0	1
Leguminosae	Tephrosia	leiocarpa	A. Gray. var. costenya McVaugh.	1	1	1	1	1	0	0	1	1	0	1	1	1	0	0	0	0	0	0	0
Leguminosae	Tephrosia	multifolia	Rose.	1	1	1	0	0	0	0	0	0	0	1	1	1	0	0	0	0	0	0	0
Leguminosae	Tephrosia	vicioides	Schlecht.	1	1	0	0	0	0	0	1	1	1	1	1	1	0	0	0	0	0	0	0
Leguminosae	Vigna	speciosa	H. B. K.	1	1	1	1	1	0	0	0	0	1	1	1	1	0	0	0	0	0	1	0
Leguminosae	Vigna	strobilophora	B. L. Rob. var. buseri (Micheli) McVaugh. [Ramirezella strobilophora (B. L. Rob.) Rose].	1	0	0	0	0	0	0	0	0	0	0	0	1	0	0	0	0	0	1	0
Leguminosae	Zapoteca	formosa	(Willd.) H. Hern. subsp. rosei (Wiggins) H. Hern. [Calliandra formosa (Kunth) Benth.; C. rosei Wiggins].	0	0	0	0	0	1	1	1	0	0	0	0	1	0	0	0	0	0	0	0
Lennoaceae	Lennoa	madreporoides	LaLlave & Lex.	0	0	0	0	0	0	0	0	1	0	0	0	1	0	0	0	0	1	0	0
Loasaceae	Gronovia	scandens	L.	0	0	0	0	0	0	0	1	1	1	1	0	1	0	0	0	0	0	1	0
Loasaceae	Mentzelia	aspera	L.	0	0	0	0	0	0	0	0	1	1	1	0	1	0	0	0	0	0	1	0
Loganiaceae	Buddleja	sessiliflora	H. B. K.	0	0	1	0	0	0	0	0	0	0	0	0	0	1	0	0	0	0	0	0
Loganiaceae	Strychnos	brachistantha	Standl.	0	0	0	0	0	1	1	0	0	0	0	0	0	1	0	1	0	0	0	0
Loranthaceae	Cladocolea	gracilis	Kuijt.	0	0	0	0	0	0	0	0	0	0	0	0	1	0	0	0	0	0	0	0
Loranthaceae	Cladocolea	inconspicua	(Benth.) Kuijt.	0	0	0	0	0	0	0	0	0	1	1	0	1	0	0	0	0	0	0	0
Loranthaceae	Cladocolea	oligantha	(Standl. & Steyerm.) Kuijt.	0	0	0	0	0	1	0	0	0	0	0	0	1	0	0	0	0	0	0	0
Loranthaceae	Phoradendron	quadrangulare	(H. B. K.) Krug & Urb.	0	0	0	1	0	0	1	0	0	0	1	0	1	0	0	0	0	0	0	0
Loranthaceae	Phoradendron	robinsonii	Urban.	0	0	0	1	0	0	1	0	0	0	0	0	1	0	0	0	0	0	0	0
Loranthaceae	Psittacanthus	calyculatus	(DC.) G. Don.	1	1	1	0	0	0	0	0	0	0	1	1	1	0	0	0	0	0	0	0
Loranthaceae	Struthanthus	condensatus	Kuijt.	0	0	0	0	1	1	0	1	0	0	0	0	1	1	0	0	0	0	0	0
Loranthaceae	Struthanthus	densiflorus	(Benth.) Standl.	0	0	0	0	0	0	0	1	0	0	0	0	1	0	0	0	0	0	0	0
Loranthaceae	Struthanthus	interruptus	(H. B. K.) Blume.	0	0	0	0	0	0	0	0	1	0	0	0	1	1	0	0	0	0	0	0
Loranthaceae	Struthanthus	quercicola	(Cham. & Schlecht.) Blume.	0	0	0	0	1	0	0	0	0	0	0	0	1	0	0	0	0	0	0	0
Lythraceae	Ammania	coccinea	Rottb.	0	0	0	0	0	0	0	1	0	0	0	0	0	0	1	0	0	0	1	0
Lythraceae	Cuphea	ferrisiae	Bacig. var. rosea S. Graham.	0	0	0	0	0	0	0	1	1	0	0	0	1	0	0	1	0	0	0	0
Lythraceae	Cuphea	leptopoda	Hemsl.	0	0	0	0	0	0	0	1	0	0	0	0	0	0	0	1	0	0	0	0
Lythraceae	Cuphea	vesiculigera	R. C. Foster.	0	0	0	0	0	0	1	1	1	1	0	0	0	0	0	1	0	0	0	0
Lythraceae	Rotala	ramosior	(L.) Koehne.	0	0	0	0	1	1	1	1	1	1	1	0	0	0	1	0	0	0	0	0
Malpighiaceae	Bunchosia	mcvaughii	W. R. Anderson.	1	1	0	0	0	0	0	0	1	1	1	1	1	0	0	0	0	0	0	0
Malpighiaceae	Bunchosia	palmeri	S. Wats. sens. lat.	0	0	0	0	0	0	0	1	1	1	0	0	1	0	0	0	0	0	0	0
Malpighiaceae	Byrsonima	crassifolia	(L.) H. B. K.	0	0	1	0	0	0	0	0	0	0	0	0	0	0	0	0	0	0	0	1
Malpighiaceae	Callaeum	macropterum	(DC.) D. M. Johnson [Mascagnia macroptera (Moc. & Sessé ex DC.) Ndzu.]	1	1	1	1	1	0	0	0	0	0	0	0	0	0	0	0	0	0	1	0
Malpighiaceae	Galphimia	glauca	Cav. [Thryallis glauca (Cav.) Ktze.].	0	0	0	0	0	1	1	1	0	0	0	0	0	0	0	0	0	0	1	0
Malpighiaceae	Galphimia	hirsuta	Cav.?	0	0	0	0	0	0	1	1	1	0	0	0	0	0	0	0	0	0	1	0
Malpighiaceae	Gaudichaudia	mcvaughii	W. R. Anderson.	0	0	0	0	0	0	1	1	1	1	1	0	1	0	0	0	0	0	0	0
Malpighiaceae	Heteropterys	laurifolia	(L.) Adr. Juss.	0	0	0	1	1	1	0	0	0	0	0	0	0	1	0	0	0	0	0	0
Malpighiaceae	Heteropterys	palmeri	Rose.	0	0	0	0	0	0	0	1	1	1	0	0	1	0	0	0	0	0	0	0
Malpighiaceae	Hiraea	reclinata	Jacq. sens. lat.	0	1	1	1	1	1	1	0	0	0	0	0	0	1	0	0	0	0	0	0
Malpighiaceae	Lasiocarpus	sp.		0	0	0	0	0	0	0	0	0	0	0	0	1	0	0	0	0	0	0	0
Malpighiaceae	Malpighia	emiliae	W. R. Anderson.	0	0	0	0	0	0	1	1	1	1	1	1	1	0	0	0	0	0	0	0
Malpighiaceae	Malpighia	novogaliciana	W. R. Anderson.	0	0	0	0	0	1	1	0	0	0	0	0	1	0	0	0	0	0	0	0
Malpighiaceae	Malpighia	ovata	Rose.	1	0	0	0	0	0	1	1	1	1	1	1	1	0	0	0	0	0	0	0
Malpighiaceae	Malpighia	rzedowskii	W. R. Anderson.	0	0	0	0	0	0	0	1	0	0	0	0	0	1	0	0	0	0	0	0
Malpighiaceae	Tetrapterys	mexicana	Hook. & Arn.	0	1	1	1	0	0	0	0	0	0	0	0	1	1	0	0	0	0	0	0
Malvaceae	Abutilon	barrancae	M. E. Jones.	1	1	1	1	1	0	0	0	1	1	1	1	1	0	0	0	0	0	0	0
Malvaceae	Abutilon	macvaughii	Fryxell.	1	1	1	0	0	0	0	0	0	0	1	1	1	0	0	0	0	0	0	0
Malvaceae	Abutilon	orientale	Standl. & Steyerm. [A. demissum Fryxell].	0	0	0	0	0	0	0	0	0	1	1	0	1	0	0	0	0	0	0	0
Malvaceae	Abutilon	trisulcatum	(Jacq.) Urb.	1	1	1	1	1	0	0	0	0	0	1	1	0	0	0	0	0	0	1	0
Malvaceae	Allosidastrum	interruptum	(Balbis ex DC.) Krap., Fryx. & Bates.	0	0	0	0	0	0	0	0	0	0	1	0	1	0	0	0	0	0	0	0
Malvaceae	Allowissadula	cf. rosei	(R. E. Fries) Bates.	0	0	0	0	0	0	0	1	0	0	0	0	1	0	0	0	0	0	1	0
Malvaceae	Anoda	acerifolia	Cav.	1	0	0	0	0	0	0	0	0	1	1	1	0	0	0	0	0	0	1	0
Malvaceae	Anoda	cristata	(L.) Schl.	0	0	0	0	0	0	0	0	1	1	0	0	0	0	0	0	0	0	1	0
Malvaceae	Anoda	lanceolata	Hook. & Arn.	0	0	0	0	0	0	0	1	1	1	1	0	0	0	0	0	0	0	1	0
Malvaceae	Anoda	thurberi	A. Gray.	0	0	0	0	0	0	0	0	1	1	1	0	1	0	0	0	0	0	0	0
Malvaceae	Bakeridesia	bakeriana	(Rose) Bates.	0	0	0	0	0	1	0	0	0	0	0	0	0	1	0	0	0	0	0	0
Malvaceae	Bastardiastrum	hirsutiflorum	(K. PreslI Bates.	0	0	0	0	0	0	0	0	0	0	1	1	1	0	0	0	0	0	1	0
Malvaceae	Bastardiastrum	incanum	(Brandg.) Bates.	0	0	0	0	1	0	0	0	0	0	0	0	1	0	0	0	0	0	1	0
Malvaceae	Briquetia	spicata	(H. B. K.) Fryxell.	0	0	0	0	0	0	0	0	0	1	1	0	1	0	0	0	0	0	0	0
Malvaceae	Dirhampis	mexicana	Fryxell.	0	0	0	0	0	0	0	0	0	1	1	0	1	0	0	0	0	0	0	0
Malvaceae	Gossypium	aridum	(Rose & Standl.) Skovst.	1	1	1	1	1	0	0	0	0	1	1	1	1	0	0	0	0	0	0	0
Malvaceae	Gossypium	hirsutum	L.	1	0	0	0	0	0	0	0	0	0	1	1	0	0	0	0	0	0	1	1
Malvaceae	Herissantia	crispa	(L.) Briz.	1	1	1	1	0	0	0	1	0	0	1	1	1	0	0	0	0	0	1	0
Malvaceae	Hibiscus	citrinus	Fryxell.	0	0	0	1	1	1	1	1	1	1	1	0	1	0	0	0	0	0	0	0
Malvaceae	Hibiscus	pernambucensis	Arruda	0	0	0	0	0	1	1	1	0	0	0	0	0	0	1	0	1	0	0	0
Malvaceae	Hibiscus	sabdariffa	L.	0	0	0	0	0	0	0	0	0	0	0	0	0	0	0	0	0	0	0	1
Malvaceae	Kosteletzkya	depressa	(L.) Blanchard, Fryx & Bates.	1	1	1	1	1	0	0	0	1	1	1	1	0	0	0	0	1	0	0	0
Malvaceae	Malachra	alceifolia	Jacq.	1	0	0	0	0	0	0	0	0	1	1	1	0	0	1	0	0	0	1	0
Malvaceae	Malachra	capitata	(L.) L.	0	0	0	0	0	0	0	0	1	1	1	0	0	0	1	0	0	0	1	0
Malvaceae	Malachra	fasciata	Jacq.	0	0	0	0	0	0	0	0	0	1	1	0	0	0	1	0	0	0	1	0
Malvaceae	Malvastrum	americanum	(L.) Torr.	1	0	0	0	0	0	0	0	0	0	1	1	1	0	0	0	0	0	1	0
Malvaceae	Malvastrum	coromandelianum	(L.) Garcke.	1	1	0	0	0	1	1	0	0	0	1	1	0	0	0	0	0	0	1	0
Malvaceae	Malvaviscus	arboreus	Cav. [incl. var. mexicanus Schlecht.].	0	0	0	0	0	0	0	1	1	1	1	0	0	1	0	0	0	0	0	0
Malvaceae	Pavonia	arachnoidea	K. Presl.	1	0	0	0	0	0	0	0	0	1	1	1	1	0	0	0	0	0	0	0
Malvaceae	Pavonia	fryxellii	Krap.	1	0	0	0	0	0	0	1	1	1	1	1	1	0	0	0	0	0	0	0
Malvaceae	Sida	acuta	Burm. F.	1	1	1	1	1	1	1	1	1	1	1	1	1	0	0	0	0	0	1	0
Malvaceae	Sida	aggregata	K. Presl.	1	0	0	0	0	0	0	0	0	0	1	1	1	0	0	0	0	0	1	0
Malvaceae	Sida	alamosana	S. Wats.	0	0	0	0	1	0	0	0	0	0	0	0	1	0	0	0	0	0	0	0
Malvaceae	Sida	ciliaris	L.	0	0	0	0	0	1	1	1	1	1	1	0	1	0	0	0	0	0	1	0
Malvaceae	Sida	glabra	Miller.	1	1	1	0	0	0	0	0	1	1	1	1	1	0	0	0	0	0	1	0
Malvaceae	Sida	jamaicensis	L.	1	1	0	0	0	0	0	0	1	1	1	1	1	0	0	0	0	0	1	0
Malvaceae	Sida	rhombifolia	L.	1	1	0	0	0	0	0	0	0	0	1	1	1	0	0	0	0	0	1	0
Malvaceae	Sida	salviifolia	K. Presl.	0	0	0	0	0	0	0	0	0	0	1	0	1	0	0	0	0	0	1	0
Malvaceae	Wissadula	periplocifolia	(L.) K. Presl ex Thwaites.	0	0	0	0	0	0	0	0	1	1	0	0	1	0	0	0	0	0	0	0
Martyniaceae	Martynia	annua	L.	1	0	0	0	0	0	0	1	1	1	1	1	0	0	0	0	0	0	1	0
Meliaceae	Cedrela	salvadorensis	Standl.	0	0	0	0	0	1	0	0	0	0	0	0	1	0	0	0	0	0	0	0
Meliaceae	Guarea	glabra	Vahl.	0	0	0	0	0	0	1	1	0	0	0	0	0	1	0	0	0	0	0	0
Meliaceae	Melia	azederach	L.	1	1	1	1	0	0	0	1	0	0	0	0	0	0	0	0	0	0	1	1
Meliaceae	Swietenia	humilis	Zucc.	0	0	0	1	1	0	0	0	0	0	0	0	1	1	0	0	0	0	0	0
Meliaceae	Trichilia	americana	(Sessé & Moc.) Pennigton.	0	0	0	0	0	1	1	1	0	0	0	0	1	1	0	0	0	0	0	0
Meliaceae	Trichilia	havanensis	Jacq.	0	1	1	1	1	0	0	0	0	0	0	0	0	1	0	0	0	0	1	0
Meliaceae	Trichilia	hirta	L.	1	0	0	0	0	1	0	0	1	1	1	1	0	1	0	0	0	0	1	0
Meliaceae	Trichilia	trifolia	L. subsp. palmeri (C. DC.) Penn.	0	0	0	0	0	0	0	1	1	0	0	0	1	0	0	0	0	0	0	0
Menispermaceae	Cissampelos	pareira	L.	0	0	0	0	0	0	1	1	1	0	0	0	1	0	0	0	0	0	0	0
Menispermaceae	Cocculus	diversifolius	DC.	1	1	1	1	1	0	0	0	0	0	1	1	1	0	0	0	0	0	0	0
Menispermaceae	Disciphania	mexicana	Bullock [D. nesiotes Standl.].	0	0	0	0	0	1	1	1	0	0	0	0	1	0	0	0	0	0	0	0
Menispermaceae	Hyperbaena	ilicifolia	Standl.	0	0	0	0	0	0	0	0	0	1	1	0	1	0	0	0	0	1	0	0
Moraceae	Brosimum	alicastrum	Sw.	1	0	0	0	0	0	0	0	0	1	1	1	0	1	0	0	0	0	0	0
Moraceae	Chlorophora	tinctoria	(L.) Gaud.	0	0	0	0	0	0	1	1	1	0	0	0	1	0	0	0	0	0	0	0
Moraceae	Dorstenia	drakena	L.	0	0	0	0	0	0	1	1	1	1	0	0	0	1	0	0	0	0	0	0
Moraceae	Ficus	cotinifolia	H. B. K.	0	0	0	0	1	1	1	1	0	0	0	0	1	0	0	0	0	0	0	0
Moraceae	Ficus	goldmanii	Standl. [F. trigonata L.].	0	0	0	0	0	0	0	0	0	1	0	0	1	0	0	0	0	0	0	0
Moraceae	Ficus	insipida	Willd.	0	0	1	1	1	1	0	0	0	0	0	0	0	1	0	0	0	0	0	0
Moraceae	Ficus	microcarpa	L. f.	0	0	0	0	0	0	0	0	0	0	0	0	0	0	0	0	0	0	0	1
Moraceae	Ficus	obtusifolia	H. B. K.	0	0	0	0	0	1	0	0	0	0	0	0	0	1	0	0	0	0	0	0
Moraceae	Ficus	pertusa	L. f. [F. padifolia H. B. K.].	0	0	0	0	0	0	0	0	0	1	0	0	0	1	0	1	0	0	0	0
Moraceae	Trophis	racemosa	(L.) Urb. var. ramon (Schlecht. & Cham.) W. Burger.	1	0	0	0	0	0	0	0	0	0	0	0	0	1	0	0	0	0	0	0
Moringaceae	Moringa	oleifera	Lam.	0	0	0	1	0	0	0	0	0	0	0	0	0	0	0	0	0	0	0	1
Myrsinaceae	Ardisia	revoluta	H. B. K.	1	1	1	1	0	0	0	0	0	0	1	1	0	1	0	0	0	0	0	0
Myrtaceae	Eugenia	capuli	(Schlecht. & Cham.) Berg.	0	0	0	0	1	1	0	0	0	0	0	0	0	1	0	0	0	0	0	0
Myrtaceae	Eugenia	pleurocarpa	Standl.	0	0	0	0	0	0	1	0	0	0	0	0	1	1	0	0	0	0	0	0
Myrtaceae	Eugenia	rekoi	Standl.	0	0	0	0	0	0	0	0	0	0	0	0	0	1	0	0	0	0	0	0
Myrtaceae	Psidium	sartorianum	(Berg) Ndzu.	0	0	0	0	0	0	0	0	1	0	0	0	1	0	0	0	0	0	0	0
Nyctaginaceae	Abronia	maritima	Nutt. ex Wats.	0	0	0	0	0	0	0	0	0	0	1	0	0	0	0	0	1	1	0	0
Nyctaginaceae	Boerhavia	coccinea	Miller.	0	0	0	0	1	0	0	0	0	0	0	0	1	0	0	1	0	0	1	0
Nyctaginaceae	Boerhavia	diffusa	L.	0	0	0	0	0	0	0	0	1	0	0	0	1	0	0	1	0	0	1	0
Nyctaginaceae	Boerhavia	erecta	L.	0	1	1	1	1	1	1	0	0	0	0	0	1	0	0	1	0	0	1	0
Nyctaginaceae	Boerhavia	gracillima	Heimerl.	0	0	0	0	0	0	0	1	0	0	1	0	1	0	0	1	0	0	1	0
Nyctaginaceae	Commicarpus	scandens	(L.) Standl.	0	0	0	0	0	0	0	0	0	1	1	0	0	0	0	1	0	0	0	0
Nyctaginaceae	Guapira	cf. macrocarpa	Miranda.	0	0	0	0	0	1	0	0	0	0	0	0	1	0	0	0	0	0	0	0
Nyctaginaceae	Mirabilis	gracilis	(Standl.) Le Duc [M. longiflora L.].	0	0	0	0	0	0	0	1	1	0	0	0	1	0	0	0	0	0	0	0
Nyctaginaceae	Mirabilis	russellii	Le Duc.	1	1	0	0	0	0	0	1	1	1	1	1	1	0	0	0	0	0	0	0
Nyctaginaceae	Okenia	hypogaea	Cham. & Schlecht.	0	0	0	0	0	0	0	1	1	1	0	0	0	0	0	0	1	1	0	0
Nyctaginaceae	Pisonia	aculeata	L.	1	1	1	1	1	0	0	0	0	0	0	0	1	0	0	0	0	0	0	0
Nyctaginaceae	Pisonia	macranthocarpa	Donn.-Sm.	0	0	0	0	0	0	0	0	0	0	0	0	1	0	0	0	0	0	0	0
Nyctaginaceae	Salpianthus	arenarius	Humb. & Bonpl.	1	1	1	1	0	0	0	0	0	1	1	1	0	0	0	1	0	1	0	0
Nyctaginaceae	Salpianthus	purpurascens	(Cav.) Hook. & Arn.	1	1	1	0	0	0	0	0	0	0	0	0	0	0	0	1	0	1	0	0
Nymphaeaceae	Nymphaea	elegans	Hook.	1	0	0	0	0	0	0	0	0	1	1	1	0	0	1	0	0	0	0	0
Ochnaceae	Ouratea	mexicana	(Humb. & Bonpl) Engl.	0	0	0	1	1	1	1	1	0	0	0	0	1	1	0	0	0	0	0	0
Olacaceae	Schoepfia	cf. schreberi	J. F. Gmel.	0	0	0	0	1	0	0	0	0	0	0	0	1	0	0	0	0	1	0	0
Olacaceae	Schoepfia	sp.		0	0	0	0	0	0	0	0	0	0	0	0	1	0	0	0	0	0	0	0
Olacaceae	Ximenia	pubescens	Standl.	0	0	0	1	1	0	0	0	0	0	0	0	1	0	0	0	0	0	0	0
Oleaceae	Forestiera	cf. rhamnifolia	Griseb.	1	1	0	0	0	0	0	0	0	0	1	1	0	1	0	0	0	0	0	0
Onagraceae	Hauya	elegans	DC.	0	0	0	0	0	0	0	0	0	0	0	0	1	0	0	0	0	0	0	0
Onagraceae	Ludwigia	erecta	(L.) Hara.	1	1	1	1	1	1	1	1	0	0	0	0	0	0	0	1	0	0	1	0
Onagraceae	Ludwigia	leptocarpa	(Nutt.) Hara.	0	0	1	0	0	0	0	0	0	0	0	0	0	0	0	1	0	0	1	0
Onagraceae	Ludwigia	octovalvis	L.	1	1	1	1	1	1	1	1	0	0	0	0	0	0	0	1	0	0	1	0
Onagraceae	Ludwigia	peploides	(H. B. K.) Raven.	0	0	0	0	0	0	0	0	0	0	1	0	0	0	0	1	0	0	1	0
Opiliaceae	Agonandra	racemosa	(DC.) Standl.	1	1	1	0	0	0	0	0	0	0	0	0	1	0	0	0	0	0	0	0
Oxalidaceae	Oxalis	albicans	H. B. K.	0	0	0	0	0	0	0	1	0	0	0	0	0	0	0	0	0	0	1	0
Oxalidaceae	Oxalis	frutescens	L. [O. neaei DC.?].	0	0	1	0	0	0	1	0	0	0	0	0	1	0	0	0	0	0	1	0
Oxalidaceae	Oxalis	microcarpa	Benth.	0	0	0	0	0	0	0	0	0	0	0	0	1	0	0	0	0	0	0	0
Papaveraceae	Argemone	ochroleuca	Sweet.	0	0	1	1	1	0	0	0	0	0	0	0	0	0	0	1	0	0	0	0
Passifloraceae	Passiflora	edulis	Sims.	0	0	0	0	0	0	0	0	0	0	0	0	0	0	0	0	0	0	0	1
Passifloraceae	Passiflora	filipes	Benth.	1	0	0	0	0	0	0	0	0	1	1	1	1	0	0	0	0	0	0	0
Passifloraceae	Passiflora	foetida	L.	1	0	0	0	0	0	0	0	0	1	1	1	1	0	0	0	0	1	0	0
Passifloraceae	Passiflora	aff. gomiosperma	Killip.	0	0	0	0	0	0	1	1	1	0	0	0	1	0	0	0	0	0	0	0
Passifloraceae	Passiflora	holosericea	L.	0	0	0	0	1	1	1	1	0	0	0	0	1	0	0	0	0	1	0	0
Passifloraceae	Passiflora	juliana	MacDougal.	1	0	0	0	0	0	0	1	1	1	1	1	1	0	0	0	0	0	0	0
Passifloraceae	Passiflora	mexicana	Juss.	0	0	0	0	0	1	1	1	1	1	0	0	1	0	0	0	0	1	0	0
Phytolaccaceae	Agdestis	clematidea	DC.	0	0	0	0	0	0	0	1	1	1	0	0	1	1	0	0	0	0	0	0
Phytolaccaceae	Petiveria	alliaecea	L.	0	0	0	0	0	0	0	0	1	1	1	1	1	0	0	1	0	0	1	0
Phytolaccaceae	Rivina	humilis	L.	0	1	1	1	1	1	1	1	1	0	0	0	1	0	0	1	0	0	1	0
Phytolaccaceae	Stegnosperma	cubense	A. Rich.	0	0	1	1	1	1	1	1	1	1	1	0	1	0	0	0	1	1	0	0
Phytolaccaceae	Trichostigma	octandrum	(L.) H. Walt.	1	1	1	1	1	0	0	0	0	0	0	1	0	1	0	0	0	0	0	0
Piperaceae	Peperomia	claytonioides	Kunth.	0	0	0	0	0	0	1	1	1	0	0	0	1	0	0	0	0	0	0	0
Piperaceae	Peperomia	macrostachya	(Vahl) A. Dietrich.	0	0	0	0	0	0	0	0	0	1	0	0	1	0	0	0	0	0	0	0
Piperaceae	Peperomia	sp. 1.		0	0	0	0	0	0	0	0	0	0	0	0	1	0	0	0	0	0	0	0
Piperaceae	Piper	abalienatum	Trel. [P. aquilanum C. DC.].	0	0	0	0	1	1	1	0	0	0	0	0	1	1	0	0	0	0	0	0
Piperaceae	Piper	arboreum	Aublet subsp. arboreum [P. tuberculatum Jacq.].	1	0	0	0	0	0	0	0	0	0	1	0	1	1	0	0	0	0	1	0
Piperaceae	Piper	brevipedicellatum	Bornstein.	0	0	0	0	1	1	0	0	0	0	0	0	1	0	0	0	0	0	0	0
Piperaceae	Piper	hispidum	Sw.	0	0	0	0	1	0	0	0	0	0	0	0	0	1	0	1	0	0	0	0
Piperaceae	Piper	pseudolindenii	C. DC.	0	0	0	0	0	0	0	1	0	0	0	0	0	1	0	0	0	0	0	0
Piperaceae	Piper	rosei	C. DC.	0	0	0	0	1	1	1	0	0	0	0	0	1	0	0	0	0	0	0	0
Piperaceae	Piper	stipulaceum	C. DC.	0	0	0	0	1	1	1	1	1	1	0	0	1	0	0	0	0	0	0	0
Plumbaginaceae	Plumbago	scandens	L.	1	1	1	1	0	0	0	0	0	0	1	1	1	1	0	0	0	0	1	0
Polygalaceae	Polygala	serpens	Blake.	0	0	0	0	0	1	1	1	1	1	0	0	1	0	0	0	0	0	0	0
Polygalaceae	Polygala	violacea	Aubl. [P. monticola St. Hil. var. bryzoides (St. Hil.) Steyerm.].	0	0	0	0	0	0	0	1	1	0	0	0	1	0	0	0	0	0	0	0
Polygalaceae	Securidaca	diversifolia	(L.) Blake.	0	0	0	1	1	0	0	0	0	0	0	0	0	1	0	0	0	0	0	0
Polygonaceae	Antigonon	flavescens	S. Wats.	0	0	0	1	0	1	1	1	1	1	1	1	1	0	0	0	0	0	0	0
Polygonaceae	Antigonon	cf. leptopus	Hook. & Arn.	0	0	0	0	0	0	0	1	1	1	1	0	1	0	0	0	0	0	1	0
Polygonaceae	Coccoloba	barbadensis	Jacq.	0	0	0	0	1	1	0	0	0	0	0	0	0	1	0	1	0	0	0	0
Polygonaceae	Coccoloba	cholutecensis	R. Howard.	0	0	0	0	0	0	0	1	0	0	1	0	1	0	0	0	0	0	0	0
Polygonaceae	Coccoloba	liebmannii	Lindau.	0	0	0	0	0	0	0	1	1	1	1	1	1	0	0	0	0	0	0	0
Polygonaceae	Coccoloba	venosa	L.	0	0	0	0	0	0	0	1	0	0	1	0	1	1	0	0	0	0	0	0
Polygonaceae	Podopterus	cordifolius	Rose & Standl.	0	0	1	1	1	1	0	0	0	0	0	0	1	1	0	0	0	0	0	0
Polygonaceae	Podopterus	mexicanus	Humb. & Bonpl.	0	0	0	1	0	0	0	0	0	0	0	0	1	0	0	0	0	0	0	0
Polygonaceae	Polygonum	hispidum	H. B. K.	0	0	0	0	0	0	0	1	0	0	0	0	0	0	0	1	0	0	1	0
Polygonaceae	Polygonum	punctatum	Ell.	1	1	1	0	0	0	0	0	0	0	0	0	0	0	0	1	0	0	1	0
Polygonaceae	Polygonum	sp. 1.		0	0	0	0	0	0	0	0	1	0	0	0	0	0	0	1	0	0	1	0
Polygonaceae	Ruprechtia	fusca	Fern. [R. standleyana Cocucci].	0	0	0	0	0	0	0	0	0	1	1	0	1	0	0	0	0	0	0	0
Polygonaceae	Ruprechtia	pallida	Standl.	1	1	1	1	1	0	0	0	0	0	0	0	1	0	0	0	0	0	0	0
Portulacaceae	Portulaca	oleracea	L.	0	0	0	0	1	1	1	1	1	1	1	0	0	0	0	0	0	0	1	0
Portulacaceae	Portulaca	pilosa	L.	0	0	0	0	0	0	0	1	1	1	1	1	1	0	0	0	0	1	0	0
Portulacaceae	T. (no tiene el genero buscar??)	paniculatum	(Jacq.) Gaertn.	0	0	0	0	0	0	1	1	1	0	0	0	1	0	0	0	0	0	1	0
Portulacaceae	T. (no tiene el genero buscar??)	triangulare	(Jacq.) Willd.	0	0	0	0	0	0	1	1	1	0	0	0	1	0	0	0	0	0	1	0
Rafflesiaceae	Bdallophyton	americanum	(A. Br.) Harms.	0	0	0	0	0	0	0	1	0	0	0	0	1	0	0	0	0	0	0	0
Ranunculaceae	Clematis	acapulcensis	Hook. & Arn. [Clemadis dioica L.].	1	0	0	0	0	0	0	0	0	0	0	0	1	1	0	0	0	0	0	0
Rhamnaceae	Colubrica	heteroneura	(Griseb.) Standl.	0	0	0	0	0	0	0	0	1	1	1	1	1	0	0	0	0	0	0	0
Rhamnaceae	Colubrica	triflora	Brongn.	0	0	0	0	0	0	0	0	0	1	1	1	1	0	0	0	0	0	0	0
Rhamnaceae	Gouania	rosei	Wiggins.	0	0	0	0	0	0	1	1	1	0	0	0	1	0	0	0	0	0	0	0
Rhamnaceae	Gouania	stipularis	DC.	0	0	1	1	1	0	0	0	0	1	0	0	1	1	0	0	0	0	0	0
Rhamnaceae	Karwinskia	latifolia	Standl.	0	0	0	0	0	0	1	1	1	1	0	0	1	0	0	0	0	0	0	0
Rhamnaceae	Ziziphus	amole	(Sessé & Moc.) M. C. Johnst.	0	0	0	0	0	0	1	1	1	0	0	0	1	0	0	0	0	0	1	0
Rhizophoraceae	Rhizophora	mangle	L.	0	0	0	0	0	0	0	0	0	1	0	0	0	0	0	0	1	0	0	0
Rubiaceae	Allenanthus	hondurensis	Standl. var. parvifolia L. Wms.	0	0	0	0	0	0	0	1	1	0	0	0	1	0	0	0	0	0	0	0
Rubiaceae	Borreria	densiflora	DC.	0	0	0	0	0	0	0	0	0	0	0	1	0	0	0	1	0	0	1	0
Rubiaceae	Bouvardia	cordifolia	DC.	0	0	0	0	0	0	0	0	0	0	0	0	1	0	0	0	0	0	0	0
Rubiaceae	Bouvardia	sp. nov.	Lorence.	0	0	0	0	0	0	0	0	0	0	1	0	1	0	0	0	0	0	0	0
Rubiaceae	Chiococca	alba	(L.) Hitchc.	1	0	0	0	0	0	0	1	1	1	1	1	1	1	0	0	0	0	0	0
Rubiaceae	Crusea	parviflora	Hook. & Arn.	0	0	0	0	0	0	0	0	0	1	1	0	1	1	0	1	0	0	0	0
Rubiaceae	Dentella	repens	(L.) J. R. Forst. [Oldenlandia sp. nov.]	1	1	1	0	0	0	0	0	0	0	0	0	0	0	0	1	0	0	0	0
Rubiaceae	Diodia	sarmentosa	Sw.	0	0	0	0	0	0	0	0	1	1	1	0	0	0	0	1	0	0	0	0
Rubiaceae	Exostema	caribaeum	(Jacq.) Roem. & Schult.	0	0	0	0	0	0	1	1	1	1	1	0	1	0	0	0	0	0	0	0
Rubiaceae	Exostema	mexicanum	A. Gray.	0	0	0	0	0	0	0	0	1	1	1	1	1	0	0	0	0	0	0	0
Rubiaceae	Guettarda	elliptica	Sw. [G. macrosperma Donn. Sm.].	1	0	0	0	0	0	1	0	0	0	0	0	1	0	0	0	0	0	0	0
Rubiaceae	Hamelia	versicolor	A. Gray.	0	0	0	0	1	1	1	1	1	1	1	1	1	1	0	1	0	0	1	0
Rubiaceae	Hamelia	xorullensis	H. B. K.	0	0	0	0	0	0	1	1	1	0	0	0	0	0	0	1	0	0	0	0
Rubiaceae	Hintonia	latifolia	(Sessé & Moc. ex DC.) Bullock	0	0	0	0	0	0	1	1	1	1	0	0	1	0	0	0	0	0	0	0
Rubiaceae	Machaonia	acuminata	Humb. & Bonpl.[M. velutina Humb. & Bonpl.?].	0	0	0	0	0	0	0	1	1	1	0	0	1	0	0	0	0	0	0	0
Rubiaceae	Mitracarpus	villosus	(Sw.) Cham. & Schlecht.	0	0	0	0	0	0	0	0	1	0	0	0	0	0	0	1	0	0	1	0
Rubiaceae	Psychotria	erythrocarpa	Schlecht.	0	0	0	0	0	0	0	0	0	0	0	0	1	0	0	0	0	0	0	0
Rubiaceae	Psychotria	horizontalis	Sw.	0	0	0	0	0	0	1	1	1	0	0	0	1	0	0	0	0	0	0	0
Rubiaceae	Psychotria	microdon	(DC.) Urb.	0	0	0	0	0	0	1	1	1	0	0	0	1	0	0	0	0	0	0	0
Rubiaceae	Randia	aculeata	L.	0	0	0	0	0	1	1	1	1	0	0	0	1	0	0	0	0	0	0	0
Rubiaceae	Randia	armata	(Sw.) DC.	0	0	0	0	0	1	0	0	0	0	0	0	1	1	0	0	0	0	0	0
Rubiaceae	Randia	malacocarpa	Standl.	0	0	0	0	1	1	1	0	0	0	0	0	1	1	0	0	0	0	0	0
Rubiaceae	Randia	mollifolia	Standl.	0	0	0	0	0	0	0	0	0	0	0	0	1	0	0	0	0	0	0	0
Rubiaceae	Randia	tetracantha	(Cav.) DC. [R. albonervia Brandg.]	0	0	0	0	0	1	1	1	0	0	0	0	1	1	0	0	0	0	0	0
Rubiaceae	Randia	thurberi	S. Wats.	0	0	0	0	0	1	1	1	0	0	0	0	1	0	0	0	0	0	0	0
Rubiaceae	Richardia	scabra	L.	1	1	1	0	0	0	0	1	1	1	1	1	0	1	0	1	0	0	1	0
Rubiaceae	Spermacoce	densiflora	H. & A.	0	0	0	0	0	0	0	0	0	0	1	0	0	1	0	0	0	0	1	0
Rubiaceae	Spermacoce	tenuior	L.	0	0	0	0	1	1	1	1	1	1	1	0	0	1	0	1	0	0	1	0
Rubiaceae	Staelia	scabra	(Presl) Standl.	0	0	0	0	0	0	0	0	0	1	1	1	1	0	0	1	0	0	1	0
Ruppiaceae	Ruppia	maritima	L.	1	1	1	1	1	1	1	1	1	1	1	1	0	0	0	0	1	0	0	0
Rutaceae	Amyris	cf. madrensis	S. Wats.	0	0	0	0	0	0	1	0	0	0	0	0	0	1	0	0	0	0	0	0
Rutaceae	Esenbeckia	berlandieri	Baill. subsp. acapulcensis (Rose) Kaastra.	0	0	0	0	0	0	1	1	1	1	0	0	1	1	0	0	0	0	0	0
Rutaceae	Esenbeckia	nesiotica	Standl.	0	0	0	0	0	1	1	0	0	0	0	0	1	0	0	0	0	0	0	0
Rutaceae	Helietta	lottiae	Chiang.	0	0	1	1	1	1	1	1	0	0	0	0	1	0	0	0	0	0	0	0
Rutaceae	Megastigma	sp. nov.	Chiang.	0	0	0	0	0	0	0	0	0	0	0	0	0	1	0	0	0	0	0	0
Rutaceae	Monniera	trifolia	L.	0	0	0	0	0	1	1	1	1	1	1	1	1	0	0	0	0	0	0	0
Rutaceae	Zanthoxylum	arborescens	Rose.	0	0	0	0	0	0	1	0	0	0	0	0	0	1	0	0	0	0	0	0
Rutaceae	Zanthoxylum	caribaeum	Lam. vel aff.	0	0	0	0	1	1	0	0	0	0	0	0	0	1	0	0	0	0	0	0
Rutaceae	Zanthoxylum	fagara	(L.) Sarg.	0	0	0	0	1	1	1	0	0	0	0	0	1	0	0	0	0	0	0	0
Rutaceae	Zanthoxylum	sp. 1.		0	0	0	0	0	0	0	0	0	0	0	0	1	0	0	0	0	0	0	0
Salicaceae	Salix	gooddingii	Ball. [S. nigra Marsh.?].	1	1	1	1	0	0	0	0	0	0	0	0	0	0	0	1	0	0	0	0
Salicaceae	Salix	taxifolia	H. B. K.	1	0	0	0	0	0	0	0	0	0	0	0	0	0	0	1	0	0	0	0
Sapindaceae	Cardiospermum	halicacabum	L.	1	0	0	0	0	0	0	0	1	1	1	1	1	0	0	0	0	0	0	0
Sapindaceae	Cupania	dentata	DC. [C. glabra Sw.?].	1	1	1	1	1	0	0	0	0	0	0	0	1	1	0	0	0	0	0	0
Sapindaceae	Matayba	scrobiculata	(Kunth) Radlk.	0	0	0	0	0	0	0	0	0	0	0	0	1	0	0	0	0	0	0	0
Sapindaceae	Matayba	spondioides	Standl.	0	0	0	0	0	0	0	0	0	0	0	0	0	1	0	0	0	0	0	0
Sapindaceae	Paullinia	cururu	L.	0	0	0	0	0	0	1	0	0	0	0	0	1	1	0	0	0	0	0	0
Sapindaceae	Paullinia	fuscescens	H. B. K.	0	0	1	1	0	0	0	0	0	0	0	0	0	1	0	0	0	0	0	0
Sapindaceae	Paullinia	sessiliflora	Radlk. in Rose.	0	1	1	1	1	0	0	0	0	0	0	0	0	1	0	0	0	0	0	0
Sapindaceae	Paullinia	tomentosa	Jacq.	0	1	0	0	0	0	0	0	0	0	0	0	0	1	0	0	0	0	0	0
Sapindaceae	Sapindus	saponaria	L.	1	1	0	0	0	0	0	0	0	0	0	0	0	1	0	1	0	0	0	0
Sapindaceae	Serjania	brachycarpa	A. Gray.	0	0	0	0	0	0	0	0	0	0	0	0	1	0	0	0	0	0	0	0
Sapindaceae	Serjania	flaviflora	Radlk.	0	0	0	0	1	0	0	0	0	0	0	0	0	1	0	0	0	0	0	0
Sapindaceae	Thouinia	paucidentata	Radlk.	0	0	1	1	1	1	1	0	0	0	0	0	1	0	0	0	0	0	0	0
Sapindaceae	Thouinidium	decandrum	(Humb. & Bonpl) Radlk.	0	0	1	1	1	1	0	0	0	0	0	0	0	1	0	1	0	0	0	0
Sapotaceae	Pouteria	campechiana	(H. B. K.) Baehni.	0	0	1	0	0	0	0	0	0	0	0	0	0	1	0	0	0	0	0	0
Sapotaceae	Pouteria	sp. 1.		0	0	0	0	0	0	0	0	0	0	0	0	0	1	0	0	0	0	0	0
Sapotaceae	Sideroxylon	capiri	A. DC. [Mastichodendron].	0	0	0	0	1	1	1	0	0	0	0	0	0	1	0	0	0	0	0	0
Sapotaceae	Sideroxylon	cartilagineum	(Cronq.) Pennington.	0	0	0	1	1	0	0	0	0	0	0	0	1	0	0	0	0	0	0	0
Sapotaceae	Sideroxylon	obtusifolium	(Roem. & Schult.) Pennington.	0	0	0	0	1	0	0	0	0	0	0	0	1	0	0	0	0	0	0	0
Sapotaceae	Sideroxylon	stenospermum	(Standl.) Pennington.	0	0	0	0	1	0	0	0	0	0	0	0	0	1	0	0	0	0	0	0
Scrophulariaceae	Bacopa	monnieri	(L.) Wettst.	0	0	1	1	1	1	1	1	1	1	1	0	0	0	0	1	0	0	0	0
Scrophulariaceae	Capraria	frutescens	(Mill.) Britten.	1	0	0	0	0	0	0	0	0	0	1	1	1	1	0	1	0	0	1	0
Scrophulariaceae	Lindernia	sp. 1.		0	0	1	1	1	0	0	0	0	0	0	0	0	0	0	1	0	0	0	0
Scrophulariaceae	Mecardonia	procumbens	(Mill.) Greenm.	1	1	1	1	1	0	0	0	0	0	0	0	0	0	0	1	0	0	0	0
Scrophulariaceae	Russelia	tenuis	Lundell.	1	1	1	0	0	0	0	1	1	1	1	1	1	1	0	0	0	0	0	0
Scrophulariaceae	Schistophragma	pusilla	Benth.	0	0	0	0	0	0	0	1	1	1	0	0	0	0	0	1	0	0	0	0
Scrophulariaceae	Scoparia	dulcis	L.	1	1	1	0	0	0	0	0	0	1	1	0	0	0	0	1	0	0	0	0
Scrophulariaceae	Stemodia	durantifolia	(L.) Sw.	1	1	1	1	0	0	0	0	0	1	1	1	0	0	0	1	0	0	0	0
Simaroubaceae	Recchia	mexicana	Moc. & Sessé.	0	1	1	1	0	0	0	0	0	0	0	0	1	0	0	0	0	0	0	0
Solanaceae	Capsicum	annuum	L. var. glabriusculum (Dun.) Heiser & Pickersgill.	0	0	0	0	0	0	0	1	1	0	0	0	1	0	0	0	0	0	1	0
Solanaceae	Datura	discolor	Bernh.	1	1	1	1	0	0	0	1	1	1	1	0	0	0	0	0	0	0	1	0
Solanaceae	Lycianthes	aff. lenta	(Cav.) Britt.	0	0	0	0	1	1	1	0	0	0	0	0	1	0	0	0	0	0	0	0
Solanaceae	Lycianthes	cf. moziniana	(Dun.) Bitter.	0	0	0	0	0	0	1	0	0	0	0	0	1	0	0	0	0	0	0	0
Solanaceae	Lycianthes	ciliolata	(Martens & Gal.) Bitter.	0	0	0	0	0	0	1	0	0	0	0	0	1	1	0	0	0	0	0	0
Solanaceae	Lycopersicon	esculenta	Mill.	0	0	0	1	0	0	0	0	0	0	0	0	0	0	0	0	0	0	1	0
Solanaceae	Nicandra	physalodes	(L.) Gaertn.	0	0	0	0	1	1	1	1	1	0	0	0	0	0	0	0	0	0	1	0
Solanaceae	Nicotiana	glauca	Grah.	0	0	0	0	1	1	1	1	0	0	0	0	0	0	0	1	0	0	1	0
Solanaceae	Nicotiana	plumbaginifolia	Viviani.	0	0	1	1	1	0	0	0	0	0	0	0	0	0	0	1	0	0	0	0
Solanaceae	Nicotiana	tabacum	L.	0	0	1	1	1	0	0	0	0	0	0	0	0	0	0	1	0	0	1	0
Solanaceae	Physalis	angulata	L.	0	0	0	0	0	0	0	1	0	0	0	0	0	0	0	0	0	0	1	0
Solanaceae	Physalis	cordada	Mill.	1	0	0	0	0	0	0	0	0	0	0	0	0	0	0	0	0	0	1	0
Solanaceae	Physalis	lagascae	Roem. & Schult.	0	0	0	0	0	0	0	0	0	1	1	0	0	0	0	0	0	0	1	0
Solanaceae	Physalis	leptophylla	B. L. Rob. & Greenm.	0	0	0	0	0	0	0	0	0	0	1	1	0	0	0	0	0	0	1	0
Solanaceae	Physalis	mimulus	Waterfall.	0	0	0	0	0	0	0	0	0	0	1	0	0	0	0	0	0	0	1	0
Solanaceae	Physalis	minuta	Griggs.	0	0	0	0	0	0	0	0	0	1	0	0	0	0	0	0	0	0	1	0
Solanaceae	Physalis	pruinosa	L. [P. maxima Mill.].	0	0	0	0	1	1	1	1	1	1	0	0	0	0	0	0	0	0	1	0
Solanaceae	Solanum	americanum	Mill.	0	0	1	1	1	0	0	0	0	0	0	0	0	0	0	1	0	0	1	0
Solanaceae	Solanum	campechiense	L.	0	0	1	1	1	1	1	0	0	0	0	0	0	0	0	1	0	0	0	0
Solanaceae	Solanum	deflexum	Greenm.	0	0	0	0	0	0	1	0	0	0	0	0	1	0	0	0	0	0	0	0
Solanaceae	Solanum	diphyllum	L.	0	0	0	1	1	1	1	0	0	0	0	0	0	1	0	0	0	0	1	0
Solanaceae	Solanum	erianthum	D. Don.	0	0	0	1	0	0	0	0	0	0	0	0	1	0	0	0	0	0	0	0
Solanaceae	Solanum	grayi	Rose var. grandiflorum Whalen.	0	1	1	1	1	0	0	0	0	0	0	0	0	0	0	1	0	0	0	0
Solanaceae	Solanum	hazenii	Britten	0	0	0	0	0	0	1	1	1	0	0	0	1	0	0	0	0	0	1	0
Solanaceae	Solanum	lignescens	Fern.	0	0	0	0	0	1	1	1	1	0	0	0	1	1	0	1	0	0	1	0
Solanaceae	Solanum	madrense	Fern.	0	0	0	0	0	1	0	0	0	0	0	0	0	0	0	0	0	0	1	0
Solanaceae	Solanum	ochraceo-ferrugineum	(Dun.) Fern.	1	1	0	0	0	0	0	0	0	0	0	0	0	0	0	0	0	0	1	0
Solanaceae	Solanum	refractum	Hook. & Arn.	0	0	0	0	0	0	1	1	0	0	0	0	1	0	0	0	0	0	0	0
Solanaceae	Solanum	tequilense	A. Gray [S. candidum Linndl.?].	0	0	0	0	1	0	0	0	0	0	0	0	0	0	0	1	0	0	0	0
Sterculiaceae	Ayenia	filiformis	S. Wats.	0	0	0	0	0	0	0	0	0	1	1	0	1	0	0	0	0	0	0	0
Sterculiaceae	Ayenia	micrantha	Standl.	0	0	0	0	0	0	0	1	1	1	0	0	1	0	0	0	0	0	0	0
Sterculiaceae	Ayenia	wrightii	Robinson.	0	0	0	0	0	0	0	0	0	1	1	1	1	0	0	0	0	0	0	0
Sterculiaceae	Byttneria	aculeata	Jacq.	1	0	0	0	0	0	1	1	1	0	0	0	1	0	0	0	0	0	0	0
Sterculiaceae	Byttneria	catalpifolia	Jacq.	0	0	0	0	0	0	1	1	1	0	0	0	0	1	0	0	0	0	0	0
Sterculiaceae	Guazuma	ulmifolia	Lam.	0	0	0	0	1	1	1	1	1	0	0	0	1	0	0	0	0	0	1	0
Sterculiaceae	Helicteres	baruensis	Jacq.	1	1	0	0	0	0	0	0	1	1	1	1	1	0	0	0	0	0	0	0
Sterculiaceae	Melochia	nodiflora	Sw.	0	0	0	0	0	0	0	0	0	1	0	0	1	0	0	0	0	0	1	0
Sterculiaceae	Melochia	pyramidata	L.	0	0	0	0	0	0	0	0	1	1	1	0	1	0	0	0	0	0	1	0
Sterculiaceae	Melochia	tomentosa	L.	0	0	0	0	0	0	0	0	1	1	1	0	1	0	0	0	0	0	1	0
Sterculiaceae	Physodium	adenodes	(Goldberg) Fryxell var. adenodes [P. corymbosum K. Presl].	1	1	1	1	0	0	0	0	0	0	0	1	1	0	0	0	0	0	0	0
Sterculiaceae	Waltheria	indica	L.	0	0	0	0	0	0	0	0	1	1	1	0	1	0	0	0	0	0	1	0
Theophrastaceae	Jacquinia	pungens	A. Gray.	1	0	0	0	0	0	0	0	0	1	1	1	1	0	0	0	0	0	0	0
Thymeleaceae	Daphnopsis	sp.		0	0	0	0	0	0	0	0	0	0	0	0	1	0	0	0	0	0	0	0
Tiliaceae	Corchorus	aestuans	L.	1	1	0	0	0	0	0	1	1	1	1	1	0	0	0	0	0	0	1	0
Tiliaceae	Corchorus	hirtus	L.	1	0	0	0	0	0	0	0	1	0	0	1	0	0	0	0	0	0	1	0
Tiliaceae	Corchorus	siliquosus	L.	1	0	0	0	0	0	0	0	1	0	0	1	0	0	0	0	0	0	1	0
Tiliaceae	Heliocarpus	pallidus	Rose.	0	0	0	0	0	0	0	0	0	1	1	0	1	0	0	0	0	0	1	0
Tiliaceae	Luehea	candida	(DC.) Mart. & Zucc.	0	1	0	0	0	0	0	1	1	1	0	0	1	0	0	0	0	0	0	0
Tiliaceae	Triumfetta	bogotensis	DC.	0	0	0	0	0	0	0	0	0	0	1	0	0	0	0	0	0	0	1	0
Tiliaceae	Triumfetta	hintonii	Sprague [T. acracantha Hochr.].	0	0	0	0	0	0	0	0	0	1	0	0	1	0	0	0	0	1	1	0
Tiliaceae	Triumfetta	paniculata	Hook. & Arn.	0	0	0	0	0	0	0	0	0	0	1	0	0	0	0	0	0	0	1	0
Tiliaceae	Triumfetta	semitriloba	Jacq.	1	0	0	0	0	0	0	0	0	0	0	0	0	0	0	0	0	0	1	0
Turneraceae	Turnera	diffusa	Willd.	1	0	0	0	0	1	0	0	0	1	0	0	1	0	0	0	0	0	0	0
Turneraceae	Turnera	velutina	K. Presl.	1	0	0	0	0	1	0	0	0	0	0	0	0	0	0	0	0	0	1	0
Ulmaceae	Celtis	caudata	Planch.	0	0	0	0	0	0	1	0	0	0	0	0	0	1	0	0	0	0	0	0
Ulmaceae	Celtis	iguanaea	(Jacq.) Sarg.	0	0	0	0	1	1	1	0	0	0	0	0	0	1	0	0	0	0	1	0
Ulmaceae	Phyllostylon	rhamnoides	(Poisson) Taubert.	0	0	0	0	0	0	0	0	0	0	0	0	0	1	0	0	0	0	0	0
Ulmaceae	Trema	micrantha	(L.) Blume.	0	0	0	0	0	0	0	0	1	1	1	0	1	0	0	0	0	0	1	0
Umbelliferae (Apiaceae)	Eryngium	nasturtiifolium	Juss. Ex Delar. F.	1	0	1	1	1	0	0	0	0	0	0	0	0	0	0	1	0	0	0	0
Urticaceae	Discocnide	mexicana	(Liebm.) Chew [Laportea mexicana (Liebm.) Wedd.].	0	0	0	0	1	1	1	0	0	0	0	0	1	0	0	0	0	0	0	0
Urticaceae	Myriocarpa	longipes	Liebm.	0	0	0	0	0	1	0	0	0	0	0	0	0	1	0	0	0	0	0	0
Urticaceae	Pouzolzia	palmeri	S. Wats.	0	0	0	0	0	1	1	0	0	0	0	0	1	0	0	0	0	0	0	0
Urticaceae	Urera	caracasana	(Jacq.) Griseb.	0	0	1	1	1	1	0	0	0	0	0	0	0	1	0	0	0	0	0	0
Verbenaceae	Avicennia	germinans	(L.) L. [A. nitida Jacq.].	0	0	0	0	1	1	0	0	0	0	0	0	0	0	0	0	1	0	0	0
Verbenaceae	Bouchea	dissecta	S. Wats.	0	0	0	0	0	0	0	0	0	0	0	0	0	1	0	1	0	0	1	0
Verbenaceae	Bouchea	flabelliformis	M. E. Jones.	0	0	0	0	0	0	0	0	1	1	1	0	1	0	0	1	0	0	0	0
Verbenaceae	Bouchea	prismatica	(L.) Ktze.	0	0	0	0	0	0	1	1	1	1	1	0	0	0	0	1	0	0	0	0
Verbenaceae	Cithrarexylum	affine	D. Don.	0	0	0	0	1	1	1	0	0	0	0	0	0	1	0	0	0	0	0	0
Verbenaceae	Cithrarexylum	donnell-smithii	Greenm. var. pubescens Mold.	0	0	0	0	0	0	0	0	0	0	0	0	1	0	0	0	0	0	0	0
Verbenaceae	Cithrarexylum	hirtellum	Standl.	0	0	0	0	0	0	0	0	0	0	0	0	1	0	0	0	0	0	0	0
Verbenaceae	Cithrarexylum	standleyi	Mold. var. mexicanum	0	0	0	0	0	0	1	0	0	0	0	0	1	0	0	0	0	0	0	0
Verbenaceae	Lantana	camara	L. var. parviflora Mold.	0	0	0	1	1	1	1	1	1	1	1	0	1	0	0	0	0	0	1	0
Verbenaceae	Lantana	canescens	Kunth.	1	1	1	1	1	1	1	1	0	0	0	0	1	0	0	0	0	0	0	0
Verbenaceae	Lantana	frutilla	Mold. var. velutina	0	0	0	0	0	0	1	0	0	0	0	0	1	0	0	0	0	0	0	0
Verbenaceae	Lantana	jaliscana	Mold.	0	0	0	0	0	0	0	0	0	0	0	1	1	0	0	0	0	0	0	0
Verbenaceae	Lantana	langlassei	Mold.	0	0	0	0	0	0	0	0	1	0	0	0	1	0	0	0	0	0	0	0
Verbenaceae	Lippia	alba	(Mill.) N. E. Br.	0	0	0	0	0	0	0	1	1	1	1	0	1	0	0	0	0	0	0	0
Verbenaceae	Lippia	graveolens	H. B. K.	1	1	0	0	0	0	0	0	0	1	1	1	1	0	0	0	0	0	1	0
Verbenaceae	Lippia	mcvaughii	Mold. var. latifolia Mold.	0	1	0	0	0	0	0	0	0	0	1	1	1	0	0	0	0	0	0	0
Verbenaceae	Phyla	nodiflora	(L.) Greene.	1	1	1	1	0	0	0	0	0	0	0	0	0	0	1	0	0	0	0	0
Verbenaceae	Phyla	scaberrima	(Juss.) Mold.	0	0	0	1	1	0	0	0	0	0	0	0	0	0	1	0	0	0	0	0
Verbenaceae	Priva	lappulacea	(L.) Presl.	0	0	0	0	0	0	0	0	1	0	0	0	0	0	0	1	0	0	1	0
Verbenaceae	Stachytarpheta	incana	Mold.	0	0	0	0	0	0	0	1	0	0	0	0	1	0	0	0	0	0	1	0
Verbenaceae	Verbena	litoralis	H. B. K.	0	0	0	0	1	0	0	0	0	0	0	0	0	0	0	1	0	0	0	0
Verbenaceae	Vitex	hemsleyi	Briq.	0	0	0	0	0	1	1	0	0	0	0	0	0	1	0	0	0	0	0	0
Verbenaceae	Vitex	mollis	H. B. K.	0	0	1	1	1	1	1	0	0	0	0	0	1	0	0	0	0	0	0	0
Violaceae	Hybanthus	attenuatus	(Humb. & Bonpl) G. K. Schulze.	0	0	0	0	0	0	1	1	1	0	0	0	1	0	0	0	0	0	1	0
Violaceae	Hybanthus	mexicanus	Ging.	0	0	0	0	0	1	1	1	1	1	1	1	1	0	0	0	0	0	0	0
Violaceae	Hybanthus	serrulatus	Standl.	1	1	1	1	1	0	0	0	0	1	1	1	1	0	0	0	0	0	0	0
Vitaceae	Ampelocissus	acapulcensis	(H. B. K.) Planch.	0	1	1	1	1	0	0	0	0	0	0	0	1	0	0	0	0	0	0	0
Vitaceae	Ampelocissus	mexicana	Rose.	0	0	1	1	1	1	1	0	0	0	0	0	1	0	0	0	0	0	0	0
Vitaceae	Cissus	rhombifolia	Vahl.	0	0	0	0	0	0	1	1	1	1	0	0	1	1	0	0	0	0	0	0
Vitaceae	Cissus	sicyoides	L.	0	0	1	1	0	0	1	0	0	1	0	0	1	1	0	0	0	0	1	0
Vitaceae	Cissus	trifoliata	L.	0	0	0	0	0	0	0	1	1	1	0	0	1	1	0	0	0	0	1	0
Vitaceae	Cissus	sp.		0	0	0	0	0	0	0	0	0	0	0	0	1	0	0	0	0	0	0	0
Zygophyllaceae	Guaiacum	coulteri	A. Gray.	0	0	0	1	1	1	0	0	0	0	0	0	1	0	0	0	0	0	0	0
Zygophyllaceae	Kallstroemia	grandiflora	Torr. ex Gray.	0	0	0	0	0	0	1	1	1	1	1	1	0	0	0	0	0	0	1	0
Zygophyllaceae	Kallstroemia	maxima	(L.) Hook. & Arn.	1	1	1	1	0	0	0	1	1	1	1	1	0	0	0	0	0	0	1	0
Zygophyllaceae	Kallstroemia	pubescens	(G. Don) Dandy in Keay [K. caribaea Rydb. in Vail & Rydb.].	0	0	0	0	0	1	1	1	0	0	0	0	0	0	0	0	0	0	1	0
Zygophyllaceae	Thibulus	cistoides	L.	0	0	0	0	0	1	1	1	1	1	1	0	0	0	0	0	0	0	1	0
Agavaceae	Agave	angustifolia	Haw.	0	0	1	0	0	0	0	0	0	1	0	0	1	0	0	0	0	0	0	0
Agavaceae	Agave	colimana	H. S. Gentry.	1	1	1	0	0	0	0	0	0	0	0	0	1	0	0	0	0	0	0	0
Agavaceae	Manfreda	chamelensis	Lott & Verhoek.	0	0	0	0	0	0	0	0	0	0	0	1	0	1	0	0	0	0	0	0
Agavaceae	Yucca	sp.		0	0	0	0	0	0	0	0	0	0	0	0	1	0	0	0	0	0	0	0
Alismataceae	Echinodorus	subalatus	(Mart.) Griseb. subsp. sndrieuxii (Hook. & Arn.) Haynes & Holm-Nielsen.	1	1	1	1	0	0	0	0	0	1	1	1	0	0	1	0	0	0	0	0
Alismataceae	Sagittaria	lancifolia	L. subsp. media (Micheli) Bogin.	0	0	0	0	0	0	1	0	0	0	0	0	0	0	1	0	0	0	0	0
Araceae	Arisaema	macrospathum	Benth.	0	0	0	0	0	0	0	0	1	0	0	0	0	1	0	0	0	0	0	0
Araceae	Philodendron	warscewiczii	Schott.	1	0	0	0	0	0	0	0	0	0	0	0	1	0	0	0	0	0	0	0
Araceae	Pistia	stratiotes	L.	1	1	1	1	1	0	0	0	0	1	1	1	0	0	1	0	0	0	0	0
Araceae	Xanthosoma	hoffmannii	Schott.	0	0	0	0	0	0	0	1	1	1	0	0	0	1	0	1	0	0	0	0
Araceae	Xanthosoma	robustum	Schott.	0	0	0	0	0	0	0	0	0	1	0	0	0	1	0	1	0	0	0	0
Bromeliaceae	Aechmea	bracteata	(Sw.) Griseb. var. pacifica Beutelspacher.	1	0	0	0	0	0	0	0	0	0	0	0	0	1	0	0	0	0	0	0
Bromeliaceae	Aechmea	mexicana	Baker.	1	1	0	0	0	0	0	0	0	0	0	0	0	1	0	0	0	0	0	0
Bromeliaceae	Billbergia	pallidiflora	Liebmann.	0	0	0	0	0	0	0	1	0	0	0	0	0	1	0	0	0	0	0	0
Bromeliaceae	Bromelia	palmeri	Mez.	0	0	0	0	0	1	1	1	0	0	0	0	1	0	0	0	0	0	0	0
Bromeliaceae	Bromelia	pinguin	L.	0	0	0	0	0	0	1	0	0	0	0	0	1	0	0	0	0	0	0	0
Bromeliaceae	Bromelia	plumieri	(E. Morren) L. B. Smith.	0	0	0	0	1	1	1	1	0	0	0	0	1	0	0	0	0	0	0	0
Bromeliaceae	Bromelia	sp. 1.		0	0	0	0	1	0	0	0	0	0	0	0	0	0	0	0	0	1	0	0
Bromeliaceae	Catopsis	nutans	(Sw.) Griseb.	0	0	0	0	0	0	0	0	0	1	1	1	1	0	0	0	0	0	0	0
Bromeliaceae	Hechtia	jaliscana	L. B. Smith.	0	0	0	0	0	0	1	1	0	0	0	0	1	0	0	0	0	0	0	0
Bromeliaceae	Tillandsia	balbisiana	Schult. F. in Roem. & Schult.	1	0	0	0	1	0	0	0	0	1	1	1	1	0	0	0	0	0	0	0
Bromeliaceae	Tillandsia	bartramii	Elliott.	0	0	0	0	1	0	0	0	0	0	0	0	1	0	0	0	0	0	0	0
Bromeliaceae	Tillandsia	caput-medusae	E. Morr.	0	0	1	1	1	0	0	0	0	0	0	0	1	0	0	0	0	0	0	0
Bromeliaceae	Tillandsia	dasyliriifolia	Baker.	1	0	1	0	1	0	1	0	1	0	1	0	1	0	0	0	0	0	0	0
Bromeliaceae	Tillandsia	diguettii	Mez & Roland-Gosselin ex Mez.	0	0	0	0	1	0	0	0	0	0	0	0	1	0	0	0	0	0	0	0
Bromeliaceae	Tillandsia	fasciculata	Sw. var. venospica Mez ex DC.	0	0	0	0	0	0	1	1	1	1	1	1	1	0	0	0	0	0	0	0
Bromeliaceae	Tillandsia	ionantha	Planch. var. ionantha.	0	0	0	0	1	1	1	0	0	0	0	0	1	0	0	0	0	0	0	0
Bromeliaceae	Tillandsia	jaliscomonticola	Matuda.	0	0	0	0	0	0	0	0	0	1	1	1	1	0	0	0	0	0	0	0
Bromeliaceae	Tillandsia	juncea	(Ruiz & Pav.) Poir. in Lam.	0	0	0	0	0	0	0	0	0	1	0	0	1	0	0	0	0	0	0	0
Bromeliaceae	Tillandsia	paucifolia	Baker [T. circinnata of auth.].	1	1	1	1	1	0	0	0	0	0	1	1	1	0	0	0	0	0	0	0
Bromeliaceae	Tillandsia	polystachia	(L.) L.	1	1	1	1	1	0	0	0	0	0	0	1	1	0	0	0	0	0	0	0
Bromeliaceae	Tillandsia	pseudobaileyi	C. S. Gardner.	0	0	0	0	1	1	0	0	0	0	0	0	1	0	0	0	0	0	0	0
Bromeliaceae	Tillandsia	recurvata	(L.) L.	0	0	0	0	0	0	0	0	0	0	0	1	1	0	0	0	0	0	0	0
Bromeliaceae	Tillandsia	schiedeana	Steudel.	0	0	1	1	1	1	1	0	0	0	0	0	1	0	0	0	0	0	0	0
Bromeliaceae	Tillandsia	setacea	Sw.	0	0	0	0	1	1	1	0	0	0	0	0	1	0	0	0	0	0	0	0
Bromeliaceae	Tillandsia	usneoides	(L.) L.	0	0	0	0	0	0	0	1	1	0	0	0	1	0	0	0	0	0	0	0
Bromeliaceae	Tillandsia	sp. 1.		0	0	0	0	1	0	0	0	0	0	0	0	1	0	0	0	0	0	0	0
Cannaceae	Canna	glauca	L.	1	1	1	0	0	0	0	0	0	0	1	1	0	0	1	0	0	0	0	0
Cannaceae	Canna	indica	(L.) Druce.	0	0	0	0	0	0	0	1	0	0	0	0	1	0	1	0	0	0	0	0
Commelinaceae	Commelina	diffusa	N. L. Burm.	1	1	1	1	0	0	0	1	1	1	1	1	1	0	0	1	0	0	1	0
Commelinaceae	Commelina	erecta	L.	1	1	0	0	0	0	1	1	1	1	1	1	1	0	0	1	0	1	1	0
Commelinaceae	Commelina	leiocarpa	Benth. [Phaeosphaerion leiocarpum (Benth.) Hassk.].	0	0	0	0	0	0	0	0	0	0	1	0	0	1	0	1	0	0	0	0
Commelinaceae	Tinantia	longipedunculata	Standl. & Steyerm.	0	0	0	0	0	0	0	1	0	0	0	0	1	0	0	1	0	0	0	0
Commelinaceae	Tradescantia	mcvaughii	D. R. Hunt.	0	0	0	0	0	0	1	1	0	0	0	0	1	0	0	0	0	0	0	0
Commelinaceae	Tripogandra	palmeri	(Rose) Woodson.	0	0	0	0	0	0	0	0	1	0	0	0	1	0	0	0	0	0	0	0
Cyperaceae	Cyperus	articulatus	L.	0	0	0	0	1	1	1	1	0	0	0	0	0	0	1	0	0	0	0	0
Cyperaceae	Cyperus	canus	J. & K. Presl.	0	0	1	0	0	0	0	0	0	0	0	0	0	0	1	0	0	0	0	0
Cyperaceae	Cyperus	compressus	L.	1	1	1	0	0	0	0	0	0	0	1	1	0	0	0	0	0	0	1	0
Cyperaceae	Cyperus	entrerianus	Boeck.	0	0	0	0	0	0	0	0	0	0	1	0	0	0	1	0	0	0	0	0
Cyperaceae	Cyperus	fugax	Liebm. [C. polystachyos Rottb. F. fugax (Liebm.) Kükenthal].	0	0	0	0	0	0	0	0	1	0	0	0	0	0	0	1	0	0	0	0
Cyperaceae	Cyperus	hermaphroditus	(Jacq.) Standl.	0	0	0	0	0	0	0	0	0	1	1	0	1	0	0	0	0	0	0	0
Cyperaceae	Cyperus	iria	L.	0	0	0	0	0	0	0	1	1	1	1	0	0	0	0	0	0	0	1	0
Cyperaceae	Cyperus	ligularis	L.	1	0	0	0	0	0	0	0	0	0	0	0	0	0	0	1	0	0	0	0
Cyperaceae	Cyperus	odoratus	L.	1	1	1	1	1	0	0	0	0	0	0	0	0	0	1	1	0	0	0	0
Cyperaceae	Cyperus	regiomontanus	Britton.	0	0	0	0	0	0	0	0	1	1	1	0	0	0	0	0	0	1	0	0
Cyperaceae	Cyperus	rotundus	L.	0	0	1	0	0	0	0	0	0	0	0	0	0	0	0	0	0	0	1	0
Cyperaceae	Cyperus	sordidus	J. & K. Presl.	1	0	0	0	0	0	0	1	1	1	1	1	0	0	0	0	0	1	0	0
Cyperaceae	Cyperus	surinamensis	Rottb.	1	1	1	0	0	0	0	0	0	0	0	0	0	0	0	1	0	0	0	0
Cyperaceae	Cyperus	tenerrimus	J. & K. Presl.	0	0	0	0	0	0	1	1	1	1	0	0	0	0	0	1	0	0	0	0
Cyperaceae	Eleocharis	acutangula	(Roxb.) Schult. in Roemer & Schult. [E. cellulosa Torr.].	0	0	0	1	0	0	0	1	1	1	0	0	0	0	1	0	0	0	0	0
Cyperaceae	Eleocharis	geniculata	(L.) Roem. & Schult.	1	1	1	0	0	1	1	1	1	1	1	1	0	0	0	1	0	0	0	0
Cyperaceae	Eleocharis	mutata	(L.) Roem. & Schult.	0	0	0	0	0	0	0	0	0	0	1	0	0	0	1	0	0	0	0	0
Cyperaceae	Fimbristylis	dichotoma	(L.) Vahl.	0	0	0	0	0	0	0	1	1	1	1	1	0	0	1	0	0	0	0	0
Cyperaceae	Fimbristylis	miliaceae	(L.) Vahl.	1	0	0	0	0	0	0	0	0	0	0	0	0	0	1	0	0	0	0	0
Cyperaceae	Kyllinga	odorata	Vahl.	1	0	0	0	0	0	0	0	0	0	0	0	0	0	0	1	0	0	0	0
Cyperaceae	Rhynchospora	contracta	(Nees) J. Raynal.	0	0	0	0	0	0	0	1	0	0	0	0	0	0	1	0	0	0	0	0
Dioscoreaceae	Dioscorea	chamela	McVaugh.	1	0	0	0	0	0	0	0	0	0	1	1	1	0	0	0	0	0	0	0
Dioscoreaceae	Dioscorea	convolvulacea	Schlecht. & Cham.	1	1	0	0	0	0	0	0	0	0	0	1	1	0	0	0	0	0	0	0
Dioscoreaceae	Dioscorea	liebmannii	Uline.	0	0	0	0	0	0	0	1	1	0	0	0	1	0	0	0	0	0	0	0
Dioscoreaceae	Dioscorea	mexicana	Scheidw.?	0	0	0	0	1	0	0	0	0	0	0	0	1	0	0	0	0	0	0	0
Dioscoreaceae	Dioscorea	remotiflora	Kunth.	0	0	0	0	0	0	0	1	0	0	0	0	1	0	0	0	0	0	0	0
Dioscoreaceae	Dioscorea	sessiliflora	McVaugh.	0	0	0	0	0	0	0	0	0	0	1	0	1	0	0	0	0	0	0	0
Dioscoreaceae	Dioscorea	subtomentosa	Miranda.	0	0	1	1	1	1	0	0	0	0	0	0	1	0	0	0	0	0	0	0
Dioscoreaceae	Dioscorea	sp. 1.		1	1	0	0	0	0	0	0	0	0	0	0	1	0	0	0	0	0	0	0
Gramineae (Poaceae)	Anthephora	hermaphrodita	(L.) Ktze.	0	0	0	0	0	0	1	1	1	1	1	0	1	0	0	0	1	1	1	0
Gramineae (Poaceae)	Aristida	jorullensis	(H. B. K.) Kunth.	0	0	0	0	0	0	0	0	1	1	1	0	1	0	0	0	0	0	0	0
Gramineae (Poaceae)	Aristida	ternipes	Cav.	0	0	0	0	0	0	0	1	1	1	1	0	1	0	0	0	0	0	0	0
Gramineae (Poaceae)	Arundo	donax	L.	1	0	0	0	0	0	0	1	1	1	1	1	0	0	1	0	0	0	0	0
Gramineae (Poaceae)	Bouteloua	repens	(H. B. K.) Scribn. & Merr.	0	0	0	0	0	0	0	1	1	1	1	0	1	0	0	0	0	0	0	0
Gramineae (Poaceae)	Cenchrus	brownii	Roem. & Schult.	1	1	1	1	1	0	0	1	1	1	1	1	0	0	0	0	0	0	1	0
Gramineae (Poaceae)	Cenchrus	ciliaris	L.	1	1	1	1	1	0	0	0	0	1	1	1	0	0	0	0	0	0	1	0
Gramineae (Poaceae)	Cenchrus	incertus	M. A. Curtis.	1	0	0	0	0	0	0	1	0	0	0	0	0	0	0	0	0	0	1	0
Gramineae (Poaceae)	Chloris	gayana	Kunth.	0	0	0	0	1	0	0	0	0	0	0	0	0	0	0	0	0	0	1	1
Gramineae (Poaceae)	Chloris	virgata	Swartz.	0	0	0	0	1	0	0	0	0	0	0	0	0	0	0	0	0	0	1	0
Gramineae (Poaceae)	Cynodon	dactylon	(L.) Pers.	0	0	0	0	0	0	0	1	0	0	0	0	0	0	0	0	0	0	1	1
Gramineae (Poaceae)	Cynodon	nlemfuensis	Vanderyst.	0	0	0	0	1	0	0	0	0	0	0	0	0	0	0	0	0	0	0	1
Gramineae (Poaceae)	Dactyloctenium	aegyptium	(L.) Beauv.	0	0	0	0	0	0	0	1	0	0	0	0	0	0	0	0	0	0	1	0
Gramineae (Poaceae)	Digitaria	bicornis	(Lam.) Roem. & Schult.	1	1	1	1	1	0	0	0	0	0	1	1	0	0	0	0	0	0	1	0
Gramineae (Poaceae)	Digitaria	ciliaris	(Retz.) Koeler.	1	1	1	1	1	0	0	0	0	0	1	1	0	0	0	1	0	0	1	0
Gramineae (Poaceae)	Echinochlora	colonum	(L.) Link.	1	0	0	0	0	0	0	0	1	1	1	1	0	0	0	0	0	0	1	0
Gramineae (Poaceae)	Eleusine	indica	(L.) Gaertn.	0	0	1	1	1	0	0	0	0	0	0	0	0	0	0	0	0	0	1	0
Gramineae (Poaceae)	Eragrostis	amabilis	(L.) Wight & Arn. Ex Nees in Hook. & Arn. [Eragrostis tenella (L.) Roem. & Schult. var. tenella].	1	1	1	1	1	0	0	0	0	0	1	1	0	0	0	0	0	0	1	0
Gramineae (Poaceae)	Eragrostis	ciliaris	(L.) R. Br.	1	1	1	1	1	0	0	0	0	1	1	1	0	0	0	0	0	0	1	0
Gramineae (Poaceae)	Eragrostis	pectinacea	(Michx.) Nees var. pectinacea.	0	0	0	0	0	0	0	0	0	0	1	0	0	0	0	0	0	0	1	0
Gramineae (Poaceae)	Eragrostis	prolifera	(Sw.) Steudel [Eragrostis domingensis (Pers.) Steudel].	0	0	0	0	0	0	0	0	0	0	1	0	0	0	0	1	0	0	1	0
Gramineae (Poaceae)	Gouinia	virgata	(J. Presl) Scribn.	0	0	0	0	0	0	0	0	0	1	1	0	0	0	0	0	0	1	0	0
Gramineae (Poaceae)	Guadua	paniculata	Munro [Bambusa paniculata (Munro) Hack].	0	0	0	0	0	0	0	0	0	0	0	0	1	0	0	0	0	0	0	0
Gramineae (Poaceae)	Heteropogon	contortus	(L.) Beauv. ex Roem. & Schult.	0	0	0	0	0	0	0	0	0	0	1	0	1	0	0	0	0	0	0	0
Gramineae (Poaceae)	Hilaria	ciliata	(Scribn.) Nash.	0	0	0	0	0	0	0	1	1	1	1	1	0	0	0	0	0	1	0	0
Gramineae (Poaceae)	Hymenachne	amplexicaulis	(Rudge) Nees.	0	0	0	0	1	1	1	1	1	0	0	0	0	0	1	0	0	0	0	0
Gramineae (Poaceae)	Ixophorus	unisetus	(J. Presl) Schlecht.	0	0	0	0	0	0	0	0	0	0	1	0	0	0	0	1	0	0	0	0
Gramineae (Poaceae)	Jouvea	pilosa	(J. Presl) Scribn.	1	0	0	0	0	0	0	0	0	1	1	1	0	0	0	0	0	1	0	0
Gramineae (Poaceae)	Jouvea	straminea	Fourn.	0	0	0	0	0	0	0	0	1	1	1	0	0	0	1	0	1	0	0	0
Gramineae (Poaceae)	Lasiacis	ruscifolia	(H. B. K.) Hitchc. var. ruscifolia.	0	0	0	0	0	0	0	0	0	0	0	1	1	0	0	0	0	0	0	0
Gramineae (Poaceae)	Leptochloa	mucronata	(Michx.) Kunth [Leptochloa filiformis (Lam.) Beauv].	1	1	1	0	0	0	0	0	1	1	1	1	0	0	0	0	0	0	1	0
Gramineae (Poaceae)	Leptochloa	univervia	(J. Presl) Hitchc. & Chase.	0	0	0	0	1	0	0	0	0	0	0	0	0	0	1	0	0	0	0	0
Gramineae (Poaceae)	Leptochloa	virgata	(L.) Beauv.	0	0	0	0	0	0	0	0	0	1	1	0	0	0	0	1	0	0	0	0
Gramineae (Poaceae)	Opizia	stolonifera	J. Presl.	0	0	0	0	0	0	0	0	0	0	1	0	0	0	0	0	0	0	1	0
Gramineae (Poaceae)	Oplismenus	burmannii	(Retz.) Beauv. var. nudicaulis (Vasey) McVaugh [O. affinis Schult. var. affinis sensu Scholz]	0	0	0	0	0	0	0	0	0	1	1	1	1	0	0	0	0	0	1	0
Gramineae (Poaceae)	Oplismenus	hirtellus	(L.) Beauv. subsp. setarius (Lam.) Mex & Ekman [O. setarius (Lam.) Roem. & Schult.].	0	0	0	0	0	0	0	0	0	1	0	0	1	0	0	0	0	0	1	0
Gramineae (Poaceae)	Oryza	latifolia	Desv.	0	0	0	0	0	0	0	0	0	0	1	0	0	0	0	1	0	0	0	0
Gramineae (Poaceae)	Panicum	fasciculatum	Sw. var. reticulatum (Torr.) Beal [Brachiaria fasciculata (Sw.) Parodi].	0	0	0	0	1	1	1	1	1	1	0	0	0	0	1	0	0	0	0	0
Gramineae (Poaceae)	Panicum	hirticaule	J. Presl.	0	0	0	0	1	1	1	1	1	0	0	0	0	0	0	1	0	0	0	0
Gramineae (Poaceae)	Panicum	maximum	Jacq.	1	1	1	1	1	0	0	0	0	0	1	1	0	0	0	0	0	0	0	1
Gramineae (Poaceae)	Panicum	trichoides	Sw.	1	0	0	0	0	0	0	0	0	1	1	1	0	0	0	1	0	0	0	0
Gramineae (Poaceae)	Paspalidium	geminatum	(Forssk.) Stapf.	0	0	0	0	0	0	0	0	0	0	1	0	0	0	0	0	1	0	0	0
Gramineae (Poaceae)	Paspalum	conjugatum	Berg.	0	0	0	0	1	0	0	0	0	0	0	0	0	0	0	1	0	0	0	0
Gramineae (Poaceae)	Paspalum	lingulare	Nees.	0	0	0	0	0	0	0	0	0	0	1	0	0	0	0	1	0	0	0	0
Gramineae (Poaceae)	Paspalum	longicuspe	Nash.	0	0	0	0	0	0	0	0	0	0	1	0	0	0	1	0	0	0	0	0
Gramineae (Poaceae)	Paspalum	paniculatum	L.	1	0	0	0	0	0	0	0	0	1	1	0	0	0	1	0	0	0	0	0
Gramineae (Poaceae)	Phragmites	australis	(Cav.) Trin. ex Steudel.	1	1	1	0	0	0	0	0	0	1	1	1	0	0	1	0	1	0	0	0
Gramineae (Poaceae)	Rhynchelytum	repens	(Willd.) C. E. Hubb.	0	0	0	0	0	0	1	1	1	1	1	0	0	0	0	0	0	0	1	0
Gramineae (Poaceae)	Setaria	liebmannii	Fourn.	0	0	0	0	0	0	1	1	1	1	1	0	0	0	1	0	0	0	0	0
Gramineae (Poaceae)	Sorghum	bicolor	(L.) Moench subsp. arundinaceum (Desv.) de Wet & Har.	0	0	0	0	0	0	0	1	0	0	0	0	0	0	0	0	0	0	0	1
Gramineae (Poaceae)	Sorghum	halepense	(L.) Pers.	0	0	0	0	1	0	0	0	0	0	0	0	0	0	0	0	0	0	0	1
Gramineae (Poaceae)	Sporobolus	pyramidatus	(Lam.) Hitchc.	0	0	0	0	1	0	0	0	0	0	0	0	0	0	0	0	1	0	0	0
Gramineae (Poaceae)	Sporobolus	splendens	Swallen.	0	0	0	0	0	0	0	0	0	0	1	0	0	0	0	0	1	0	0	0
Gramineae (Poaceae)	Tripsacum	dactyloides	(L.) L.	0	0	0	0	0	0	0	0	0	0	1	0	1	0	0	1	0	0	0	0
Gramineae (Poaceae)	Urochloa	arizonica	(Scribn. & Merr.) Morrone & Zuloaga [Panicum arizonicum Scribn. & Merr.; Brachiaria arizonica (Scribn. & Merr.) S. F. Blake].	0	0	0	0	0	0	0	1	1	0	0	0	1	0	0	1	0	1	0	0
Gramineae (Poaceae)	Urochloa	mutica	(Forssk.) T. Q. Nguyen [Panicum purpurascens Raddi].	0	0	0	0	0	0	0	0	0	0	1	0	0	0	1	0	0	0	0	0
Gramineae (Poaceae)	Urochloa	reptans	(L.) Stapf [Panicum reptans L.].	1	1	1	1	1	0	0	0	0	0	1	1	0	0	0	0	0	0	1	0
Iridaceae	Cypella	mexicana	Morton & Foster.	0	0	0	0	0	0	1	1	0	0	0	0	1	0	0	0	0	0	0	0
Lemnaceae	Lemna	aequinoctialis	Welwitsch.	0	0	1	0	0	0	0	0	0	0	0	0	0	0	1	0	0	0	0	0
Lemnaceae	Lemna	sp.		1	0	0	0	0	0	0	0	0	0	0	0	0	0	1	0	0	0	0	0
Lemnaceae	Wolffia	brasiliensis	Weddell [W. papulifera Thompson].	0	0	0	0	0	0	1	0	0	0	0	0	0	0	1	0	0	0	0	0
Lemnaceae	Wolffia	columbiana	Karst.	0	0	0	0	0	0	1	0	0	0	0	0	0	0	1	0	0	0	0	0
Liliaceae	Crinum	erubescens	Solander in Ait.	0	0	0	0	1	0	0	0	0	0	0	0	0	0	1	0	0	0	0	0
Liliaceae	Echeandia	sinaloensis	Cruden.	0	0	0	0	0	0	1	1	0	0	0	0	1	0	0	0	0	0	0	0
Liliaceae	Hymenocallis	proterantha	Bauml.	0	0	0	0	0	0	0	1	0	0	0	0	0	0	0	1	0	0	0	0
Marantaceae	Calathea	atropurpurea	Matuda.	0	0	0	0	0	0	1	0	0	0	0	0	1	0	0	0	0	0	0	0
Marantaceae	Maranta	arundinacea	L.	0	0	0	0	0	0	0	1	1	0	0	0	0	1	0	0	0	0	0	0
Marantaceae	Thalia	geniculata	L.	0	0	0	0	0	0	0	0	0	1	0	0	0	0	1	0	0	0	0	0
Orchidaceae	Barkeria	palmeri	(Rolfe) Schltr.	0	0	0	0	0	0	0	0	0	0	0	0	1	0	0	0	0	0	0	0
Orchidaceae	Brassavola	cucullata	(L.) R. Br. In Ait.	0	0	0	0	0	0	0	0	0	0	0	0	1	0	0	0	0	0	0	0
Orchidaceae	Campylocentrum	porrectum	(Reichb. F.) Rolfe.	0	0	0	0	0	0	0	0	0	1	0	0	1	0	0	0	0	0	0	0
Orchidaceae	Clowesia	dodsoniana	Aguirre.	0	0	0	0	0	0	0	1	1	0	0	0	1	0	0	0	0	0	0	0
Orchidaceae	Encyclia	trachycarpa	(Lindl.) Schltr. [E. adenocarpon (Lex.) Schltr.].	0	0	0	0	1	1	0	0	0	0	0	0	1	0	0	0	0	0	0	0
Orchidaceae	Erycina	echinata	(H. B. K.) Lindl.	0	0	1	1	1	0	0	0	0	0	0	0	1	0	0	0	0	0	0	0
Orchidaceae	Oncidium	carthagenense	(Jacq.) Sw. var. andreanum Cogn.	0	0	1	1	0	0	0	0	0	0	0	0	1	1	0	0	0	0	0	0
Orchidaceae	Oncidium	cebolleta	(Jacq.) Sw.	0	0	0	0	0	0	0	0	0	0	0	0	1	0	0	0	0	0	0	0
Orchidaceae	Oncidium	sp.		0	0	0	0	0	0	0	0	0	0	0	0	1	0	0	0	0	0	0	0
Orchidaceae	Schomburkia	galeottiana	Rich. & Gal. [Myrmecophila chionodora (Rchb. F.) Rolfe].	0	0	0	0	0	0	0	0	0	1	1	0	1	0	0	0	0	0	0	0
Orchidaceae	Spiranthes	sp.		0	0	0	0	0	0	0	1	0	0	0	0	0	1	0	0	0	0	0	0
Palmae	Orbignya	guacuyule	(Mart.) Hernández X. [O. cohune (Mart.) Standl.].	0	0	1	1	1	0	0	0	0	0	0	0	0	1	0	0	0	0	0	0
Pontederiaceae	Eichhornia	crassipes	(Mart.) Solms in DC.	1	1	1	1	1	0	0	0	0	0	1	1	0	0	1	0	0	0	0	0
Pontederiaceae	Heteranthera	limosa	(Sw.) Willd.	0	0	0	0	0	0	0	0	0	1	1	0	0	0	1	0	0	0	0	0
Smilacaceae	Smilax	spinosa	Mill.	0	0	0	0	0	0	0	0	1	1	1	0	0	1	0	0	0	0	0	0
Typhaceae	Typha	domingensis	L.	0	0	0	0	1	1	1	1	0	0	0	0	0	0	1	0	0	0	0	0
