# Supplementary material for: Pollination services to crops of watermelon (Citrullus lanatus) and green tomato (Physalis ixocarpa) in the coastal region of Jalisco, Mexico
Source: PLoS One. 2024 Jul 23;19(7):e0301402. doi: 10.1371/journal.pone.0301402 (PMC11265665; doi:10.1371/journal.pone.0301402)
Supplement: S2 Table — (CSV) [file pone.0301402.s002.csv]

Species	Nesting_Suitability_cavity_index	Nesting_Suitability_ground_index	Foraging_activity	Alpha	Relative_Abundance
Apis mellifera	1	0	1	1250.28	0.7638
Trigona nigra	1	0	1	440.504	0.0254
Trigona fulviventris	1	0	1	536.807	0.0269
Scaptotrigona hellwegeri	1	0	1	579.88	0.0278
Exomalopsis sp	0	1	1	648.931	0.0811
Lasioglossum sp	1	1	1	305.949	0.046
Agapostemon sp	0	1	1	804.878	0.0025
Augochloropsis metallica	0	1	1	1051.872	0.0025
Antophorula sp	0	1	1	948.317	0.0003
Augochlora sp	0	1	1	532.087	0.0024
Colletes sp	0	1	1	870.157	0.0019
Halictus sp	0	1	1	237.406	0.0194
