# Supplementary material for: Pollination services to crops of watermelon (Citrullus lanatus) and green tomato (Physalis ixocarpa) in the coastal region of Jalisco, Mexico
Source: PLoS One. 2024 Jul 23;19(7):e0301402. doi: 10.1371/journal.pone.0301402 (PMC11265665; doi:10.1371/journal.pone.0301402)
Supplement: S3 Table — (XLSX) [file pone.0301402.s003.xlsx]

## Sheet: Hoja1
Reference	Family	Subfamily	Tribe	Specie	Nesting type	Vegetation	Nest per area	Country
Kohl and Rutschmann, 2018	Apidae	Apinae	Apini	Apis mellifera	Cavities	Deciduous forest	0.11-0.14/km2	Germany
McNally and Schneider, 1996	Apidae	Apinae	Apini	Apis mellifera	Cavities	Bosque ripario	4.2/km2	Botswana
Baum et al., 2005	Apidae	Apinae	Apini	Apis mellifera	Cavities	Bosque ripario y encino	12.5/Km2	USA
Schneider and Bliyther, 1988	Apidae	Apinae	Apini	Apis mellifera	Cavities	Bosque ripario	7.8/km2	Botswana
Ratnieks et al., 1991	Apidae	Apinae	Apini	Apis mellifera	Cavities	Agricultural lands	6.2/km2	Mexico
Galton, 1971	Apidae	Apinae	Apini	Apis mellifera	Cavities	Temperate forest	0.5/Km2	Rusia
Morse et al., 1990	Apidae	Apinae	Apini	Apis mellifera	Cavities	Urban/suburban	2.3/Km2	USA
Vissher and Seeley, 1982	Apidae	Apinae	Apini	Apis mellifera	Cavities	Temperated mixed forest	0.5/km2	USA
Oleksa et al., 2013	Apidae	Apinae	Apini	Apis mellifera	Cavities	Agricultural lands	0.1/km2	Poland
Birt et al., 2017	Apidae	Apinae	Apini	Apis mellifera	Cavities	Urban/suburban	0.16/km2	USA
Batista et al., 2003	Apidae	Apinae	meliponini	Scaptotrigona xanthotricha	Tree Cavity	tropical rain forest		Brazil
Batista et al., 2003	Apidae	Apinae	meliponini	Scaptotrigona tubiba	Tree Cavity	tropical rain forest		Brazil
Vossler, 2012	Apidae	Apinae	meliponini	Scaptotrigona jujuyensis	Tree Cavity	Chaco forest		Argentina
Roubik, 1983	Apidae	Apinae	meliponini	Trigona fulviventris	Ground and Cement block wall	tropical rain forest		Panama
Salt, 1929	Apidae	Apinae	meliponini	Trigona fulviventris	Tree Cavity	Rain forest		Colombia
Michener, 1946	Apidae	Apinae	meliponini	Trigona fulviventris fulviventris	Tree Cavity	Secondary forest and urban park		Panama
Wille and Michener, 1973	Apidae	Apinae	meliponini	Trigona fulviventris	Tree Cavity	Distrubed areas		Costa Rica
Roubik, 1983	Apidae	Apinae	meliponini	Trigona nigra paupera	Tree Cavity, Cement block wall, Within a pipe	tropical rain forest		Panama
Michener, 1946	Apidae	Apinae	meliponini	Trigona nigra paupera	Cement block wall (ruins)	Secondary forest		Panama
Salt, 1929	Apidae	Apinae	meliponini	Trigona nigra, var. parastigma	Cavities	Urban/suburban		Colombia
Rozen, 1997	Apidae	Apinae	Exomalopsini	Exomalopsis bruesi	Ground	Exposed soil in suburban area		Peru
Raw, 1977	Apidae	Apinae	Exomalopsini	Exomalopsis pulchella	Ground	Exposed soil in suburban area		USA
Raw, 1977	Apidae	Apinae	Exomalopsini	Exomalopsis similis	Ground	Exposed soil in suburban area		USA
Rozen, 1984; Norden et al., 1994	Apidae	Apinae	Exomalopsini	Exomalopsis solani	Ground	Xeric vegetation		USA
Rozen, 1984	Apidae	Apinae	Exomalopsini	Exomalopsis sidae	Ground	Exposed soil in suburban area		Willcox, Arizona.
Rozen, 1984	Apidae	Apinae	Exomalopsini	Exomalopsis solidaginis	Ground	Exposed soil in suburban area		Apache, Arizona
Velez-Ruiz and Smith-Pardo, 2013	Apidae	Apinae	Exomalopsini	Exomalopsis aburraensis	Ground	Area around the Melitological and Apicultural Research Laboratory		Lima, Colombia
Rozen and Snelling, 1986	Apidae	Apinae	Exomalopsini	Exomalopsis nitens	Ground			Corona, California
Aranda and Graciolli, 2013	Apidae	Apinae	Exomalopsini	Exomalopsis fulvofasciata	Ground	Riparian forest		Mato Grosso do Sul, Brazil
Wyman and Richards, 2003	Halictidae	Halictinae	Halictini	Lasioglossum malachurum	Ground			Greece
Weissel et al., 2006	Halictidae	Halictinae	Halictini	Lasioglossum malachurum	Ground	In the rural environment in the south of the University of Wuerzburg		Bavaria, Germany
Wcislo et al., 1993	Halictidae	Halictinae	Halictini	Lasioglossum figueresi	Ground	Highly disturbed and populated areas, with intensely cultivated areas		San José, Costa Rica
Wcislo et al., 1993	Halictidae	Halictinae	Halictini	Lasioglossum aeneiventre	Ground	Highly disturbed and populated areas, with intensely cultivated areas		San José, Costa Rica
Stockhammer, 1967	Halictidae	Halictinae	Halictini	Lasioglossum coeruleum	Tree Cavity	Deciduous forest		Lawrence, Kansas
Kukuk and Schwarz, 1987	Halictidae	Halictinae	Halictini	Lasioglossum erythrurum	Ground	Campus of Monash University in Clayton		Victoria, Australia
Boesi et al., 2009	Halictidae	Halictinae	Halictini	Lasioglossum majus	Ground	Ticino Regional Park		Lombardy, Italy
Batra, 1968	Halictidae	Halictinae	Halictini	Lasioglossum versatum	Ground
Eickwort, 1969	Halictidae	Halictinae	Halictini	Agapostemon nasutus	Ground			Cartago, Costa Rica
Roberts, 1973	Halictidae	Halictinae	Halictini	Agapostemon virescens	Ground
Roberts, 1973	Halictidae	Halictinae	Halictini	Agapostemon radiatus	Ground
Roberts, 1973	Halictidae	Halictinae	Halictini	Agapostemon splendens	Ground
Roberts, 1973	Halictidae	Halictinae	Halictini	Agapostemon texanus	Ground	Campus of Cornell University.		New York, USA
Abrams and Eickwort, 1981	Halictidae	Halictinae	Halictini	Agapostemon virescens	Ground	campus of Cornell University.
Eickwort, 1981	Halictidae	Halictinae	Halictini	Agapostemon sericeus	Ground	Campus of Cornell University.		New York, USA
Eickwort, 1981	Halictidae	Halictinae	Halictini	Agapostemon cockerelli	Ground			Arizona, USA
Eickwort, 1981	Halictidae	Halictinae	Halictini	Agapostemon texanus	Ground			California, USA
Eickwort, 1981	Halictidae	Halictinae	Halictini	Agapostemon angelicus	Ground			Arizona, USA
Eickwort, 1981	Halictidae	Halictinae	Halictini	Agapostemon splendens	Ground			Georgia, USA
Gibbs, 2017	Halictidae	Halictinae	Augochlorini	Augochloropsis metallica	Ground			Michigan, USA
Stockhammer, 1966	Halictidae	Halictinae	Augochlorini	Augochlora pura	Tree Cavity			Kansas, USA
Rozen, 2011	Apidae	Apinae	Exomalopsini	Anthophorula completa	Ground			Arizona, USA
Rozen, 2011	Apidae	Apinae	Exomalopsini	Anthophorula uncicornis	Ground			San Juan, Argentina
Hicks, 1936	Apidae	Apinae	Exomalopsini	Anthophorula torticornis	Ground			California, USA
Rozen, 1984	Apidae	Apinae	Exomalopsini	Anthophorula sidae	Ground			Arizona, USA
Rozen and MacNeill, 1957	Apidae	Apinae	Exomalopsini	Anthophorula chionura	Ground
Rozen and Snelling, 1986	Apidae	Apinae	Exomalopsini	Anthophorula nitens	Ground			California, USA
Packer et al., 1989	Halictidae	Halictinae	Augochlorini	Augochlorella striata	Ground			Nova Scotia, Canada
Ordway, 1966	Halictidae	Halictinae	Augochlorini	Augochlorella striata	Ground			Kansas, USA
Ordway, 1966	Halictidae	Halictinae	Augochlorini	Augochlorella persimilis	Ground			Kansas, USA
Eickwort and Eickwort, 1973	Halictidae	Halictinae	Augochlorini	Augochlorella edentata	Ground			Cartago, Costa Rica
Mueller, 1996	Halictidae	Halictinae	Augochlorini	Augochlorella striata	Ground	Campus of Cornell University.		New York, USA
Zhao et al., 2010	Colletidae	Colletinae	Colletini	Colletes gigas	Ground			Guangdong, China
Belisle, 2011	Colletidae	Colletinae	Colletini	Colletes halophilus	Ground			East Tilbury, UK
Bischoff et al., 2005	Colletidae	Colletinae	Colletini	Colletes hederae	Ground			Germany
Rozen Jr and Favreau, 1968	Colletidae	Colletinae	Colletini	Colletes compactus	Ground			New York, USA
Torchio, 1965	Colletidae	Colletinae	Colletini	Colletes ciliatoides	Ground			Utah, USA
Torchio, 1988	Colletidae	Colletinae	Colletini	Colletes kincaidii	Ground			California, USA
Soucy, 2002	Halictidae	Halictinae	Halictini	Halictus rubicundus	Ground
Richards, 2001	Halictidae	Halictinae	Halictini	Halictus sexcinctus	Ground			Peloponnesos, Greece
Sakagami and Hayashida, 1960	Halictidae	Halictinae	Halictini	Halictus Duplex	Ground			Hokkaidō, Japão
Packer and Knerer, 1986	Halictidae	Halictinae	Halictini	Halictus ligatus	Ground			Florida, USA
Potts and Willmer, 1997	Halictidae	Halictinae	Halictini	Halictus rubicundus	Ground			U.K.
Ulrich et al., 2009	Halictidae	Halictinae	Halictini	Halictus scabiosae	Ground			Switzerland
