# Supplementary material for: Pollination services to crops of watermelon (Citrullus lanatus) and green tomato (Physalis ixocarpa) in the coastal region of Jalisco, Mexico
Source: PLoS One. 2024 Jul 23;19(7):e0301402. doi: 10.1371/journal.pone.0301402 (PMC11265665; doi:10.1371/journal.pone.0301402)
Supplement: S4 Table — (CSV) [file pone.0301402.s004.csv]

Id_Site	Crop_specie	Year	X	Y	Specie	Abundance
T 1	Physalis ixocarpa	2008	487508	2166810	Apis mellifera	55
T 1	Physalis ixocarpa	2008	487508	2166810	Exomalopsis sp	5
T 1	Physalis ixocarpa	2008	487508	2166810	Augochlorella	4
T 2	Physalis ixocarpa	2008	487284	2166870	Apis mellifera	20
T 3	Physalis ixocarpa	2008	495232	2158340	Apis mellifera	170
T 3	Physalis ixocarpa	2008	495232	2158340	Lasioglossum sp	2
T 3	Physalis ixocarpa	2008	495232	2158340	Exomalopsis sp	4
T4	Physalis ixocarpa	2008	502571	2145390	Apis mellifera	180
T4	Physalis ixocarpa	2008	502571	2145390	Lasioglossum sp	9
T 5	Physalis ixocarpa	2008	479963	2172480	Apis mellifera	65
T 5	Physalis ixocarpa	2008	479963	2172480	Exomalopsis sp	1
T 6	Physalis ixocarpa	2008	480091	2172720	Apis mellifera	90
T 6	Physalis ixocarpa	2008	480091	2172720	Lasioglossum sp	1
T 6	Physalis ixocarpa	2008	480091	2172720	Exomalopsis sp	1
T 7	Physalis ixocarpa	2008	511507	2139900	Apis mellifera	2
T 7	Physalis ixocarpa	2008	511507	2139900	Exomalopsis sp	2
T 8	Physalis ixocarpa	2008	512752	2141360	Apis mellifera	30
T 8	Physalis ixocarpa	2008	512752	2141360	Exomalopsis sp	3
T 9	Physalis ixocarpa	2008	512314	2141760	Apis mellifera	18
T 9	Physalis ixocarpa	2008	512314	2141760	Exomalopsis sp	1
T 10	Physalis ixocarpa	2008	484087	2178220	Apis mellifera	20
T 10	Physalis ixocarpa	2008	484087	2178220	Exomalopsis sp	6
T 11	Physalis ixocarpa	2008	483699	2178060	Apis mellifera	30
T 11	Physalis ixocarpa	2008	483699	2178060	Exomalopsis sp	3
T 11	Physalis ixocarpa	2008	483699	2178060	Vespidae	1
T 12	Physalis ixocarpa	2008	483371	2178820	Apis mellifera	24
T 12	Physalis ixocarpa	2008	483371	2178820	Exomalopsis sp	10
T 12	Physalis ixocarpa	2008	483371	2178820	Lasioglossum sp	5
T 13	Physalis ixocarpa	2008	503562	2144570	Apis mellifera	156
T 13	Physalis ixocarpa	2008	503562	2144570	Lasioglossum sp	4
T 13	Physalis ixocarpa	2008	503562	2144570	Pseudoaugochloropsis	1
T 13	Physalis ixocarpa	2008	503562	2144570	Exomalopsis sp	10
T 13	Physalis ixocarpa	2008	503562	2144570	Augochlorella	2
T 14	Physalis ixocarpa	2008	483669	2174940	Apis mellifera	42
T 14	Physalis ixocarpa	2008	483669	2174940	Lasioglossum sp	2
T 14	Physalis ixocarpa	2008	483669	2174940	Scaptotrigona hellwegeri	4
T 14	Physalis ixocarpa	2008	483669	2174940	Trigona nigra	2
T 15	Physalis ixocarpa	2008	483678	2175500	Apis mellifera	14
T 15	Physalis ixocarpa	2008	483678	2175500	Scaptotrigona hellwegeri	30
T 15	Physalis ixocarpa	2008	483678	2175500	Lasioglossum sp	15
T 15	Physalis ixocarpa	2008	483678	2175500	Trigona nigra	15
T 15	Physalis ixocarpa	2008	483678	2175500	Augochlorella	9
T 16	Physalis ixocarpa	2008	483476	2177440	Apis mellifera	83
T 16	Physalis ixocarpa	2008	483476	2177440	Trigona nigra	7
T 16	Physalis ixocarpa	2008	483476	2177440	Exomalopsis sp	10
T 17	Physalis ixocarpa	2014	503682.75	2142547.75	Apis mellifera	95
T 17	Physalis ixocarpa	2014	503682.75	2142547.75	Exomalopsis sp	7
T 17	Physalis ixocarpa	2014	503682.75	2142547.75	Trigona fulviventris	2
T 17	Physalis ixocarpa	2014	503682.75	2142547.75	Colletes sp	1
T 18	Physalis ixocarpa	2014	489546.1563	2165980	Apis mellifera	96
T 18	Physalis ixocarpa	2014	489546.1563	2165980	Colletes sp	2
T 18	Physalis ixocarpa	2014	489546.1563	2165980	Lasioglossum sp	1
T19	Physalis ixocarpa	2014	480784.5313	2172580.5	Apis mellifera	32
T19	Physalis ixocarpa	2014	480784.5313	2172580.5	Exomalopsis sp	7
T19	Physalis ixocarpa	2014	480784.5313	2172580.5	Agapostemon sp	1
T19	Physalis ixocarpa	2014	480784.5313	2172580.5	Lasioglossum sp	3
T19	Physalis ixocarpa	2014	480784.5313	2172580.5	Syrphidae sp 1	1
T19	Physalis ixocarpa	2014	480784.5313	2172580.5	Anthophorula	1
T 20	Physalis ixocarpa	2014	483726.4375	2175482.25	Apis mellifera	24
T 20	Physalis ixocarpa	2014	483726.4375	2175482.25	Campsomeris sp	1
T 20	Physalis ixocarpa	2014	483726.4375	2175482.25	Scaptotrigona hellwegeri	15
T 20	Physalis ixocarpa	2014	483726.4375	2175482.25	Trigona nigra	7
T 20	Physalis ixocarpa	2014	483726.4375	2175482.25	Trigona fulviventris	1
T 20	Physalis ixocarpa	2014	483726.4375	2175482.25	Colletes sp	1
T21	Physalis ixocarpa	2014	512043.9063	2142340.75	Apis mellifera	30
T21	Physalis ixocarpa	2014	512043.9063	2142340.75	Exomalopsis sp	7
T21	Physalis ixocarpa	2014	512043.9063	2142340.75	Lasioglossum sp	2
T21	Physalis ixocarpa	2014	512043.9063	2142340.75	Trigona fulviventris	2
T21	Physalis ixocarpa	2014	512043.9063	2142340.75	Augochlora sp	1
T 22	Physalis ixocarpa	2014	484144.0625	2175501.75	Apis mellifera	1
T 22	Physalis ixocarpa	2014	484144.0625	2175501.75	Scaptotrigona hellwegeri	50
T 22	Physalis ixocarpa	2014	484144.0625	2175501.75	Trigona nigra	1
T23	Physalis ixocarpa	2014	482775.5625	2177815.25	Apis mellifera	13
T24	Physalis ixocarpa	2014	503005.2188	2142865.25	Apis mellifera	73
T24	Physalis ixocarpa	2014	503005.2188	2142865.25	Exomalopsis sp	14
T24	Physalis ixocarpa	2014	503005.2188	2142865.25	Xylocopa sp	1
T24	Physalis ixocarpa	2014	503005.2188	2142865.25	Augochlora sp	3
T24	Physalis ixocarpa	2014	503005.2188	2142865.25	Syrphidae sp 1	1
T25	Physalis ixocarpa	2014	518332.8438	2136320.75	Apis mellifera	29
T25	Physalis ixocarpa	2014	518332.8438	2136320.75	Lasioglossum sp	1
T25	Physalis ixocarpa	2014	518332.8438	2136320.75	Trigona nigra	2
T26	Physalis ixocarpa	2014	518542.2813	2136275.5	Apis mellifera	28
T26	Physalis ixocarpa	2014	518542.2813	2136275.5	Exomalopsis sp	1
T26	Physalis ixocarpa	2014	518542.2813	2136275.5	Trigona nigra	6
T27	Physalis ixocarpa	2014	512298.6875	2141612.5	Apis mellifera	7
T27	Physalis ixocarpa	2014	512298.6875	2141612.5	Exomalopsis sp	43
T27	Physalis ixocarpa	2014	512298.6875	2141612.5	Augochlora pura	3
T27	Physalis ixocarpa	2014	512298.6875	2141612.5	Lasioglossum sp	6
T28	Physalis ixocarpa	2014	512961.1563	2140448.5	Apis mellifera	10
T28	Physalis ixocarpa	2014	512961.1563	2140448.5	Exomalopsis sp	31
T28	Physalis ixocarpa	2014	512961.1563	2140448.5	Trigona nigra	1
T28	Physalis ixocarpa	2014	512961.1563	2140448.5	Syrphidae sp 1	1
T28	Physalis ixocarpa	2014	512961.1563	2140448.5	Lasioglossum sp	2
T28	Physalis ixocarpa	2014	512961.1563	2140448.5	Colletes sp	1
T29	Physalis ixocarpa	2014	504043.0625	2145718	Apis mellifera	42
T29	Physalis ixocarpa	2014	504043.0625	2145718	Colletes sp	2
T30	Physalis ixocarpa	2014	503563.8125	2144578	Apis mellifera	2
T31	Physalis ixocarpa	2015	502569.4688	2143164.5	Apis mellifera	23
T31	Physalis ixocarpa	2015	502569.4688	2143164.5	Trigona nigra	1
T31	Physalis ixocarpa	2015	502569.4688	2143164.5	Exomalopsis sp	5
T31	Physalis ixocarpa	2015	502569.4688	2143164.5	Augochlora sp	1
T32	Physalis ixocarpa	2015	503863.3438	2144683.25	Apis mellifera	91
T32	Physalis ixocarpa	2015	503863.3438	2144683.25	Exomalopsis sp	3
T32	Physalis ixocarpa	2015	503863.3438	2144683.25	Augochlora sp	1
T33	Physalis ixocarpa	2015	512149.9375	2141945.75	Apis mellifera	36
T33	Physalis ixocarpa	2015	512149.9375	2141945.75	Trigona fulviventris	4
T33	Physalis ixocarpa	2015	512149.9375	2141945.75	Exomalopsis sp	2
T33	Physalis ixocarpa	2015	512149.9375	2141945.75	Syrphidae sp 1	2
T34	Physalis ixocarpa	2015	484572.6563	2178525.25	Apis mellifera	6
T35	Physalis ixocarpa	2015	490208.4063	2166011.25	Apis mellifera	17
T35	Physalis ixocarpa	2015	490208.4063	2166011.25	Trigona fulviventris	1
T35	Physalis ixocarpa	2015	490208.4063	2166011.25	Exomalopsis sp	1
T35	Physalis ixocarpa	2015	490208.4063	2166011.25	Trigona nigra	1
T35	Physalis ixocarpa	2015	490208.4063	2166011.25	Syrphidae sp 1	2
T36	Physalis ixocarpa	2015	530555.1875	2128480.75	Apis mellifera	15
T 37	Physalis ixocarpa	2015	531367.25	2127639.5	Apis mellifera	13
T 37	Physalis ixocarpa	2015	531367.25	2127639.5	Syrphidae sp 1	1
T 37	Physalis ixocarpa	2015	531367.25	2127639.5	Xylocopa sp	1
T 37	Physalis ixocarpa	2015	531367.25	2127639.5	Exomalopsis sp	1
T 38	Physalis ixocarpa	2015	483520.125	2179101.75	Apis mellifera	7
T 38	Physalis ixocarpa	2015	483520.125	2179101.75	Exomalopsis sp	1
T39	Physalis ixocarpa	2015	512279.7813	2141552	Apis mellifera	50
T39	Physalis ixocarpa	2015	512279.7813	2141552	Lasioglossum sp	3
T39	Physalis ixocarpa	2015	512279.7813	2141552	Trigona fulviventris	2
T39	Physalis ixocarpa	2015	512279.7813	2141552	Exomalopsis sp	1
T40	Physalis ixocarpa	2015	513513	2141123	Apis mellifera	49
T40	Physalis ixocarpa	2015	513513	2141123	Exomalopsis sp	5
T40	Physalis ixocarpa	2015	513513	2141123	Lasioglossum sp	6
T40	Physalis ixocarpa	2015	513513	2141123	Xylocopa sp	1
T41	Physalis ixocarpa	2016	487500.0476	2167606.582	Apis mellifera	17
T41	Physalis ixocarpa	2016	487500.0476	2167606.582	Trigona nigra	12
T41	Physalis ixocarpa	2016	487500.0476	2167606.582	Exomalopsis sp	1
T42	Physalis ixocarpa	2016	487701.1877	2167585.845	Apis mellifera	45
T42	Physalis ixocarpa	2016	487701.1877	2167585.845	Trigona nigra	4
T42	Physalis ixocarpa	2016	487701.1877	2167585.845	Perdita	1
T42	Physalis ixocarpa	2016	487701.1877	2167585.845	Exomalopsis sp	2
T43	Physalis ixocarpa	2016	488058.6412	2166289.239	Apis mellifera	25
T43	Physalis ixocarpa	2016	488058.6412	2166289.239	Exomalopsis sp	11
T43	Physalis ixocarpa	2016	488058.6412	2166289.239	Colletes sp	1
T43	Physalis ixocarpa	2016	488058.6412	2166289.239	Syrphidae sp 1	2
T43	Physalis ixocarpa	2016	488058.6412	2166289.239	Perdita	1
T44	Physalis ixocarpa	2016	530841.4793	2127051.538	Apis mellifera	5
T45	Physalis ixocarpa	2016	487650.8602	2167048.655	Apis mellifera	18
T45	Physalis ixocarpa	2016	487650.8602	2167048.655	Lasioglossum sp	3
T45	Physalis ixocarpa	2016	487650.8602	2167048.655	Exomalopsis sp	5
T46	Physalis ixocarpa	2016	488287.3706	2166944.347	Lasioglossum sp	1
T46	Physalis ixocarpa	2016	488287.3706	2166944.347	Apis mellifera	32
T46	Physalis ixocarpa	2016	488287.3706	2166944.347	Trigona fulviventris	1
T46	Physalis ixocarpa	2016	488287.3706	2166944.347	Exomalopsis sp	4
T46	Physalis ixocarpa	2016	488287.3706	2166944.347	Syrphidae sp 1	1
T47	Physalis ixocarpa	2016	484165.3222	2178644.852	Exomalopsis sp	28
T47	Physalis ixocarpa	2016	484165.3222	2178644.852	Apis mellifera	20
T47	Physalis ixocarpa	2016	484165.3222	2178644.852	Halictus	12
T48	Physalis ixocarpa	2017	513197.5226	2140842.322	Exomalopsis sp	28
T48	Physalis ixocarpa	2017	513197.5226	2140842.322	Apis mellifera	11
T48	Physalis ixocarpa	2017	513197.5226	2140842.322	Lasioglossum sp	1
T49	Physalis ixocarpa	2017	512013.0218	2140492.382	Apis mellifera	102
T49	Physalis ixocarpa	2017	512013.0218	2140492.382	Exomalopsis sp	23
T49	Physalis ixocarpa	2017	512013.0218	2140492.382	Syrphidae sp 1	7
T50	Physalis ixocarpa	2017	483892.2622	2178771.999	Apis mellifera	13
T50	Physalis ixocarpa	2017	483892.2622	2178771.999	Syrphidae sp 1	1
T50	Physalis ixocarpa	2017	483892.2622	2178771.999	Perdita	2
T50	Physalis ixocarpa	2017	483892.2622	2178771.999	Exomalopsis sp	1
T51	Physalis ixocarpa	2017	483138.6119	2177778.298	Halictus	12
T51	Physalis ixocarpa	2017	483138.6119	2177778.298	Apis mellifera	1
T51	Physalis ixocarpa	2017	483138.6119	2177778.298	Xylocopa sp	1
T51	Physalis ixocarpa	2017	483138.6119	2177778.298	Exomalopsis sp	1
S1	Citrullus lanatus	2008	484138	2178150	Apis mellifera	15
S1	Citrullus lanatus	2008	484138	2178150	Lasioglossum sp	3
S1	Citrullus lanatus	2008	484138	2178150	Trigona nigra	3
S1	Citrullus lanatus	2008	484138	2178150	Augochlorella	2
S2	Citrullus lanatus	2008	502917	2143550	Apis mellifera	4
S2	Citrullus lanatus	2008	502917	2143550	Lasioglossum sp	2
S3	Citrullus lanatus	2008	503809	2142960	Apis mellifera	10
S3	Citrullus lanatus	2008	503809	2142960	Exomalopsis sp	3
S4	Citrullus lanatus	2008	483710	2174790	Apis mellifera	7
S4	Citrullus lanatus	2008	483710	2174790	Augochlorella	4
S5	Citrullus lanatus	2008	483418	2177500	Apis mellifera	9
S5	Citrullus lanatus	2008	483418	2177500	Vespidae	1
S5	Citrullus lanatus	2008	483418	2177500	Trigona nigra	5
S5	Citrullus lanatus	2008	483418	2177500	Lasioglossum sp	2
S5	Citrullus lanatus	2008	483418	2177500	Augochloropsis	1
S6	Citrullus lanatus	2014	503115.9375	2143812	Apis mellifera	18
S6	Citrullus lanatus	2014	503115.9375	2143812	Colletes sp	1
S7	Citrullus lanatus	2014	490721.5938	2166268.5	Apis mellifera	23
S7	Citrullus lanatus	2014	490721.5938	2166268.5	Trigona fulviventris	7
S8	Citrullus lanatus	2014	487288.4063	2166846.75	Apis mellifera	28
S8	Citrullus lanatus	2014	487288.4063	2166846.75	Trigona fulviventris	3
S9	Citrullus lanatus	2014	487330.9688	2166717.5	Apis mellifera	33
S10	Citrullus lanatus	2014	482075.4688	2173896	Apis mellifera	36
S10	Citrullus lanatus	2014	482075.4688	2173896	Trigona fulviventris	12
S10	Citrullus lanatus	2014	482075.4688	2173896	Trigona nigra	2
S 11	Citrullus lanatus	2014	483751.0313	2175800	Apis mellifera	11
S 11	Citrullus lanatus	2014	483751.0313	2175800	Trigona fulviventris	1
S12	Citrullus lanatus	2014	484146.8125	2178651.75	Apis mellifera	8
S12	Citrullus lanatus	2014	484146.8125	2178651.75	Lasioglossum sp	3
S13	Citrullus lanatus	2014	483171.0625	2176571.5	Trigona nigra	1
S13	Citrullus lanatus	2014	483171.0625	2176571.5	Apis mellifera	15
S 14	Citrullus lanatus	2014	483193.8125	2176257	Apis mellifera	32
S15	Citrullus lanatus	2014	502291.5	2144037	Apis mellifera	13
S16	Citrullus lanatus	2014	531837.4375	2127242.5	Apis mellifera	25
S16	Citrullus lanatus	2014	531837.4375	2127242.5	Augochlora pura	5
S16	Citrullus lanatus	2014	531837.4375	2127242.5	Exomalopsis sp	2
S16	Citrullus lanatus	2014	531837.4375	2127242.5	Lasioglossum sp	1
S16	Citrullus lanatus	2014	531837.4375	2127242.5	Trigona nigra	2
S23	Citrullus lanatus	2015	483892.0938	2178775	Apis mellifera	8
S23	Citrullus lanatus	2015	483892.0938	2178775	Lasioglossum sp	1
S23	Citrullus lanatus	2015	483892.0938	2178775	Syrphidae sp 1	1
S24	Citrullus lanatus	2015	482075.4688	2173896	Apis mellifera	4
S24	Citrullus lanatus	2015	482075.4688	2173896	Syrphidae sp 1	4
S24	Citrullus lanatus	2015	482075.4688	2173896	Augochlora sp	2
S24	Citrullus lanatus	2015	482075.4688	2173896	Lasioglossum sp	3
S24	Citrullus lanatus	2015	482075.4688	2173896	Trigona fulviventris	1
S25	Citrullus lanatus	2015	488684.6875	2166386.25	Apis mellifera	12
S25	Citrullus lanatus	2015	488684.6875	2166386.25	Lasioglossum sp	3
S25	Citrullus lanatus	2015	488684.6875	2166386.25	Syrphidae sp 1	3
S17	Citrullus lanatus	2015	502664.0938	2143014.75	Apis mellifera	31
S17	Citrullus lanatus	2015	502664.0938	2143014.75	Exomalopsis sp	1
S17	Citrullus lanatus	2015	502664.0938	2143014.75	Trigona nigra	1
S17	Citrullus lanatus	2015	502664.0938	2143014.75	Trigona fulviventris	4
S18	Citrullus lanatus	2015	532059.1875	2130474	Apis mellifera	17
S18	Citrullus lanatus	2015	532059.1875	2130474	Trigona fulviventris	4
S19	Citrullus lanatus	2015	534995.5	2125296.75	Apis mellifera	22
S19	Citrullus lanatus	2015	534995.5	2125296.75	Augochlora pura	4
S19	Citrullus lanatus	2015	534995.5	2125296.75	Trigona fulviventris	2
S19	Citrullus lanatus	2015	534995.5	2125296.75	Lasioglossum sp	1
S19	Citrullus lanatus	2015	534995.5	2125296.75	Trigona nigra	1
S20	Citrullus lanatus	2015	482984.7188	2176232.75	Apis mellifera	16
S20	Citrullus lanatus	2015	482984.7188	2176232.75	Lasioglossum sp	1
S21	Citrullus lanatus	2015	485401.3125	2178755.5	Apis mellifera	4
S21	Citrullus lanatus	2015	485401.3125	2178755.5	Lasioglossum sp	2
S22	Citrullus lanatus	2015	513199.5938	2140836.75	Apis mellifera	12
S22	Citrullus lanatus	2015	513199.5938	2140836.75	Augochlora pura	3
S22	Citrullus lanatus	2015	513199.5938	2140836.75	Lasioglossum sp	1
26	Citrullus lanatus	2016	488201.8916	2167417.408	Apis mellifera	8
26	Citrullus lanatus	2016	488201.8916	2167417.408	Lasioglossum sp	3
26	Citrullus lanatus	2016	488201.8916	2167417.408	Mariposa crema	1
27	Citrullus lanatus	2016	530621.3216	2127961.284	Apis mellifera	6
28	Citrullus lanatus	2016	532030.422	2130473.927	Apis mellifera	11
28	Citrullus lanatus	2016	532030.422	2130473.927	Lasioglossum sp	2
29	Citrullus lanatus	2016	532402.4493	2130387.83	Apis mellifera	4
29	Citrullus lanatus	2016	532402.4493	2130387.83	Trigona fulviventris	4
29	Citrullus lanatus	2016	532402.4493	2130387.83	Lasioglossum sp	2
30	Citrullus lanatus	2016	482065.3918	2173890.362	Apis mellifera	13
30	Citrullus lanatus	2016	482065.3918	2173890.362	Lasioglossum sp	1
30	Citrullus lanatus	2016	482065.3918	2173890.362	Syrphidae sp 1	1
31	Citrullus lanatus	2016	483133.7223	2177774.274	Exomalopsis sp	6
31	Citrullus lanatus	2016	483133.7223	2177774.274	Lasioglossum sp	2
31	Citrullus lanatus	2016	483133.7223	2177774.274	Vespidae	1
31	Citrullus lanatus	2016	483133.7223	2177774.274	Apis mellifera	6
31	Citrullus lanatus	2016	483133.7223	2177774.274	Augochlora pura	1
32	Citrullus lanatus	2017	511491.2355	2140198.517	Apis mellifera	30
32	Citrullus lanatus	2017	511491.2355	2140198.517	Lasioglossum sp	5
32	Citrullus lanatus	2017	511491.2355	2140198.517	Agapostemon sp	1
33	Citrullus lanatus	2017	511518.1141	2139910.724	Apis mellifera	13
33	Citrullus lanatus	2017	511518.1141	2139910.724	Agapostemon sp	1
33	Citrullus lanatus	2017	511518.1141	2139910.724	Lasioglossum sp	1
34	Citrullus lanatus	2017	487312.0369	2166781.436	Apis mellifera	2
34	Citrullus lanatus	2017	487312.0369	2166781.436	Agapostemon sp	1
34	Citrullus lanatus	2017	487312.0369	2166781.436	Lasioglossum sp	2
34	Citrullus lanatus	2017	487312.0369	2166781.436	Syrphidae sp 1	1
35	Citrullus lanatus	2017	488606.008	2167303.45	Trigona nigra	1
35	Citrullus lanatus	2017	488606.008	2167303.45	Apis mellifera	4
35	Citrullus lanatus	2017	488606.008	2167303.45	Augochlora pura	4
35	Citrullus lanatus	2017	488606.008	2167303.45	Ceratina	1
36	Citrullus lanatus	2017	482316.4474	2173968.411	Apis mellifera	2
37	Citrullus lanatus	2017	479511.2769	2172248.83	Apis mellifera	8
38	Citrullus lanatus	2017	483942.017	2178069.942	Apis mellifera	13
39	Citrullus lanatus	2017	535225.5693	2125325.762	Apis mellifera	10
